# Supplementary material for: Genome-Wide Analysis of the Musa WRKY Gene Family: Evolution and Differential Expression during Development and Stress
Source: Front Plant Sci. 2016 Mar 14;7:299. doi: 10.3389/fpls.2016.00299 (PMC4789551; doi:10.3389/fpls.2016.00299)
Supplement: Supplementary file 2 [file DataSheet1.zip]

Archive with 6 entries (6 files):
- Supplementary Table 2.XLSX
- Supplementary Table 3.XLSX
- Supplementary Table 4.XLSX
- Supplementary Table 5.XLSX
- Supplementary Table 6.XLSX
- Supplementary Table 1.pdf
