# Supplementary material for: Genome-Wide Analysis of the Musa WRKY Gene Family: Evolution and Differential Expression during Development and Stress
Source: Front Plant Sci. 2016 Mar 14;7:299. doi: 10.3389/fpls.2016.00299 (PMC4789551; doi:10.3389/fpls.2016.00299)
Supplement: Supplementary file 2 [file DataSheet1.zip › Supplementary Table 2.XLSX]

## Sheet: Sheet1
Supplementary Table 2. Location, Position, Name and group of all WRKY proteins identified in Musa acuminata and Musa balbisiana.
Musa acuminata	WRKY name	Chromosome no	Start Position	End Position	CDS length	Protein Length	Group		Musa balbisiana	WRKY name	Chromosome no	Start Position	End Position	CDS length	Protein Length	Group
GSMUA_Achr1P04770	MaWRKY1	chr1	3974852	3976092	891	296	2c		ITC1587_Bchr1_T00476	MbWRKY1	chr1	3620355	3625643	2469	823	2e
GSMUA_Achr1P05010	MaWRKY2	chr1	4157957	4161782	1110	369	2c		ITC1587_Bchr1_T00477	MbWRKY2	chr1	3627065	3628009	384	128	2c
GSMUA_Achr1P05240	MaWRKY3	chr1	4341666	4343117	981	326	2b		ITC1587_Bchr1_T00918	MbWRKY3	chr1	6746878	6748064	876	292	2a
GSMUA_Achr1P10080	MaWRKY4	chr1	7649878	7656327	1008	335	2a		ITC1587_Bchr1_T01500	MbWRKY4	chr1	11284382	11286075	1353	451	1
GSMUA_Achr1P17160	MaWRKY5	chr1	12808436	12810275	1236	411	1c		ITC1587_Bchr1_T02101	MbWRKY5	chr1	15760494	15761655	978	326	2d
GSMUA_Achr1P23560	MaWRKY6	chr1	17943105	17944949	912	303	2d		ITC1587_Bchr1_T02767	MbWRKY6	chr1	21461959	21463069	933	311	3
GSMUA_Achr1P27980	MaWRKY7	chr1	26739743	26741092	933	310	3		ITC1587_Bchr10_T28476	MbWRKY101	chr10	983297	987989	2436	812	2c
GSMUA_Achr2P05100	MaWRKY8	chr2	10330792	10331526	573	190	2a		ITC1587_Bchr10_T28528	MbWRKY102	chr10	1372611	1373716	918	306	2e
GSMUA_Achr2P09710	MaWRKY9	chr2	13153515	13156350	1401	466	2d		ITC1587_Bchr10_T29481	MbWRKY103	chr10	10165989	10167092	870	290	2a
GSMUA_Achr2P15200	MaWRKY10	chr2	16588921	16591256	1599	532	2b		ITC1587_Bchr10_T29482	MbWRKY104	chr10	10173015	10177834	1380	460	2a
GSMUA_Achr2P16390	MaWRKY11	chr2	17292250	17293680	1005	334	2d		ITC1587_Bchr10_T29965	MbWRKY105	chr10	13836241	13841763	1602	534	1
GSMUA_Achr2P17580	MaWRKY12	chr2	18064876	18066851	903	300	2d		ITC1587_Bchr10_T30272	MbWRKY106	chr10	15926359	15928359	1584	528	2b
GSMUA_Achr2P18390	MaWRKY13	chr2	18828598	18830237	1104	367	2b		ITC1587_Bchr10_T30829	MbWRKY107	chr10	19692012	19693074	903	301	2e
GSMUA_Achr2P20130	MaWRKY14	chr2	20028627	20043167	3687	1228	2b		ITC1587_Bchr10_T30950	MbWRKY108	chr10	20470341	20471474	924	308	2d
GSMUA_Achr3P00510	MaWRKY15	chr3	403352	404415	795	264	2d		ITC1587_Bchr10_T31000	MbWRKY109	chr10	20775838	20776671	678	226	2b
GSMUA_Achr3P03090	MaWRKY16	chr3	2009800	2011183	1149	382	2b		ITC1587_Bchr10_T31175	MbWRKY110	chr10	21821231	21823342	1599	533	2b
GSMUA_Achr3P05670	MaWRKY17	chr3	3775589	3777014	831	276	2d		ITC1587_Bchr10_T31292	MbWRKY111	chr10	22509917	22512425	621	207	2c
GSMUA_Achr3P09940	MaWRKY18	chr3	7213606	7215236	1101	366	1c		ITC1587_Bchr10_T31374	MbWRKY112	chr10	23013760	23016286	1383	461	2b
GSMUA_Achr3P13440	MaWRKY19	chr3	9894023	9895201	828	275	2a		ITC1587_Bchr11_T32271	MbWRKY113	chr11	4289450	4291359	1122	374	2e
GSMUA_Achr3P15690	MaWRKY20	chr3	16749479	16750384	765	254	2e		ITC1587_Bchr11_T32455	MbWRKY114	chr11	5655691	5656659	732	244	2a
GSMUA_Achr3P15840	MaWRKY21	chr3	16825195	16826391	750	249	3		ITC1587_Bchr11_T32620	MbWRKY115	chr11	6824288	6829671	2181	727	1
GSMUA_Achr3P20290	MaWRKY22	chr3	21477637	21479126	1152	383	2b		ITC1587_Bchr11_T32682	MbWRKY116	chr11	7330059	7332057	852	284	3
GSMUA_Achr3P20450	MaWRKY23	chr3	21608646	21609309	285	94	2c		ITC1587_Bchr11_T32690	MbWRKY117	chr11	7388841	7390823	1530	510	1
GSMUA_Achr3P25080	MaWRKY24	chr3	25392076	25393228	999	332	3		ITC1587_Bchr11_T33615	MbWRKY118	chr11	15025462	15027120	1095	365	2b
GSMUA_Achr3P27880	MaWRKY25	chr3	27329939	27330843	828	275	2d		ITC1587_Bchr11_T33650	MbWRKY119	chr11	15263648	15265670	1116	372	2e
GSMUA_Achr3P29310	MaWRKY26	chr3	28510625	28512351	834	277	2d		ITC1587_Bchr11_T33791	MbWRKY120	chr11	16426413	16430040	1551	517	UR
GSMUA_Achr3P29850	MaWRKY27	chr3	28824486	28829947	1731	576	1c		ITC1587_Bchr11_T34134	MbWRKY121	chr11	18854240	18855359	750	250	3
GSMUA_Achr3P31130	MaWRKY28	chr3	29575502	29578696	1053	350	2b		ITC1587_Bchr11_T34135	MbWRKY122	chr11	18858710	18859697	735	245	3
GSMUA_Achr3P31310	MaWRKY29	chr3	29670633	29673936	690	229	2c		ITC1587_Bchr2_T03562	MbWRKY7	chr2	6735651	6736656	738	246	2a
GSMUA_Achr4P01600	MaWRKY30	chr4	1348530	1353295	2001	666	1c		ITC1587_Bchr2_T03972	MbWRKY8	chr2	9213406	9215877	1380	460	2c
GSMUA_Achr4P01930	MaWRKY31	chr4	1703013	1704507	870	289	2a		ITC1587_Bchr2_T04436	MbWRKY9	chr2	12282815	12284884	1515	505	2b
GSMUA_Achr4P02800	MaWRKY32	chr4	2325632	2327379	990	329	2c		ITC1587_Bchr2_T04640	MbWRKY10	chr2	13653741	13655306	957	319	2d
GSMUA_Achr4P03660	MaWRKY33	chr4	2920672	2922203	813	270	2d		ITC1587_Bchr2_T04725	MbWRKY11	chr2	14367427	14369731	1395	465	2b
GSMUA_Achr4P07230	MaWRKY34	chr4	5396511	5400388	1413	470	1c		ITC1587_Bchr2_T04891	MbWRKY12	chr2	15504842	15506772	1638	546	2b
GSMUA_Achr4P07920	MaWRKY35	chr4	5881498	5892185	1464	487	2c		ITC1587_Bchr3_T05201	MbWRKY13	chr3	323775	324832	873	291	2d
GSMUA_Achr4P08360	MaWRKY36	chr4	6150497	6152156	777	258	2e		ITC1587_Bchr3_T05428	MbWRKY14	chr3	1775118	1777535	1743	581	2b
GSMUA_Achr4P08880	MaWRKY37	chr4	6474569	6475443	498	165	2c		ITC1587_Bchr3_T05664	MbWRKY15	chr3	3352337	3353451	909	303	2d
GSMUA_Achr4P13970	MaWRKY38	chr4	10435530	10441164	1542	513	1c		ITC1587_Bchr3_T06064	MbWRKY16	chr3	6489016	6490515	1155	385	1
GSMUA_Achr4P14270	MaWRKY39	chr4	10677680	10685257	1359	452	1c		ITC1587_Bchr3_T06359	MbWRKY17	chr3	8789029	8790502	939	313	2a
GSMUA_Achr4P14990	MaWRKY40	chr4	11297308	11299018	999	332	2c		ITC1587_Bchr3_T06845	MbWRKY18	chr3	12783633	12784541	768	256	2e
GSMUA_Achr4P15540	MaWRKY41	chr4	11741594	11742644	861	286	2e		ITC1587_Bchr3_T06858	MbWRKY19	chr3	12854003	12855048	903	305	3
GSMUA_Achr4P15640	MaWRKY42	chr4	11945050	11946296	1050	349	3		ITC1587_Bchr3_T07322	MbWRKY20	chr3	16558016	16559383	912	304	2b
GSMUA_Achr4P16840	MaWRKY43	chr4	15374156	15376328	1266	421	1c		ITC1587_Bchr3_T07337	MbWRKY21	chr3	16668132	16670843	768	256	2c
GSMUA_Achr4P17890	MaWRKY44	chr4	18239412	18240627	339	112	2c		ITC1587_Bchr3_T07755	MbWRKY22	chr3	19881954	19883110	999	333	3
GSMUA_Achr4P20600	MaWRKY45	chr4	21190101	21191403	849	282	2d		ITC1587_Bchr3_T07994	MbWRKY23	chr3	21633772	21636926	1080	360	2d
GSMUA_Achr4P23360	MaWRKY46	chr4	23475598	23478066	789	262	2c		ITC1587_Bchr3_T08147	MbWRKY24	chr3	22712114	22722608	3963	1321	1
GSMUA_Achr4P27420	MaWRKY47	chr4	26258926	26260700	1104	367	2e		ITC1587_Bchr3_T08257	MbWRKY25	chr3	23406508	23415424	2829	943	2b
GSMUA_Achr5P03670	MaWRKY48	chr5	2566582	2568846	1020	339	2e		ITC1587_Bchr4_T08525	MbWRKY26	chr4	1192957	1197718	2187	729	1
GSMUA_Achr5P04150	MaWRKY49	chr5	2974507	2980296	1902	633	1c		ITC1587_Bchr4_T08567	MbWRKY27	chr4	1459594	1461194	852	284	2a
GSMUA_Achr5P04870	MaWRKY50	chr5	3576211	3577853	897	298	2d		ITC1587_Bchr4_T08648	MbWRKY28	chr4	2031198	2032689	990	330	2c
GSMUA_Achr5P06260	MaWRKY51	chr5	4611237	4613433	312	103	2c		ITC1587_Bchr4_T09021	MbWRKY29	chr4	4678259	4682018	1569	523	1
GSMUA_Achr5P07490	MaWRKY52	chr5	5389790	5391596	1008	335	3		ITC1587_Bchr4_T09081	MbWRKY30	chr4	5093679	5103639	2283	761	2c
GSMUA_Achr5P08580	MaWRKY53	chr5	6266495	6267676	921	306	3		ITC1587_Bchr4_T09118	MbWRKY31	chr4	5329286	5330307	798	266	2e
GSMUA_Achr5P09430	MaWRKY54	chr5	6787440	6788658	1023	340	2e		ITC1587_Bchr4_T09167	MbWRKY32	chr4	5632447	5633626	603	201	2c
GSMUA_Achr5P16460	MaWRKY55	chr5	14957650	14958501	708	235	2a		ITC1587_Bchr4_T09217	MbWRKY33	chr4	5941233	5942193	786	262	3
GSMUA_Achr5P16750	MaWRKY56	chr5	15225031	15227232	1461	486	2b		ITC1587_Bchr4_T09650	MbWRKY34	chr4	9108762	9114501	1776	592	1
GSMUA_Achr5P20810	MaWRKY57	chr5	22694469	22695543	834	277	2d		ITC1587_Bchr4_T09682	MbWRKY35	chr4	9300768	9306660	2028	676	1
GSMUA_Achr5P21910	MaWRKY58	chr5	24048779	24049935	768	255	2d		ITC1587_Bchr4_T09759	MbWRKY36	chr4	9788364	9789962	999	333	2c
GSMUA_Achr5P23900	MaWRKY59	chr5	25450519	25455715	1698	565	1c		ITC1587_Bchr4_T09814	MbWRKY37	chr4	10182212	10187470	2274	758	2e
GSMUA_Achr6P02330	MaWRKY60	chr6	1482609	1483940	1110	369	2b		ITC1587_Bchr4_T09830	MbWRKY38	chr4	10326947	10328168	1140	380	2c
GSMUA_Achr6P03500	MaWRKY61	chr6	2406489	2409370	1548	515	1c		ITC1587_Bchr4_T10093	MbWRKY39	chr4	12242798	12249479	2772	924	UR
GSMUA_Achr6P03810	MaWRKY62	chr6	2604813	2609984	774	257	2d		ITC1587_Bchr4_T10554	MbWRKY40	chr4	16822919	16827694	1881	627	2d
GSMUA_Achr6P05880	MaWRKY63	chr6	3974241	3976098	1431	476	2b		ITC1587_Bchr4_T10801	MbWRKY41	chr4	18891113	18893491	792	264	2c
GSMUA_Achr6P06360	MaWRKY64	chr6	4286100	4287733	555	184	2c		ITC1587_Bchr4_T11153	MbWRKY42	chr4	21307626	21309347	1173	391	2e
GSMUA_Achr6P07620	MaWRKY65	chr6	5173925	5176064	1467	488	2b		ITC1587_Bchr5_T11977	MbWRKY43	chr5	2336922	2339186	1215	405	2e
GSMUA_Achr6P13630	MaWRKY66	chr6	9080224	9082337	1575	524	2b		ITC1587_Bchr5_T12024	MbWRKY44	chr5	2722723	2728421	2235	745	1
GSMUA_Achr6P16760	MaWRKY67	chr6	11186239	11190611	1449	482	1c		ITC1587_Bchr5_T12092	MbWRKY45	chr5	3242968	3244096	966	322	2d
GSMUA_Achr6P22160	MaWRKY68	chr6	19006881	19008356	1056	351	2c		ITC1587_Bchr5_T12220	MbWRKY46	chr5	4191551	4195140	972	324	2c
GSMUA_Achr6P22920	MaWRKY69	chr6	22026254	22029177	684	227	2c		ITC1587_Bchr5_T12332	MbWRKY47	chr5	4907385	4908512	888	296	3
GSMUA_Achr6P27090	MaWRKY70	chr6	27684623	27686302	903	300	2c		ITC1587_Bchr5_T12424	MbWRKY48	chr5	5578811	5579795	837	279	3
GSMUA_Achr6P31840	MaWRKY71	chr6	31493877	31495242	1158	385	3		ITC1587_Bchr5_T12499	MbWRKY49	chr5	6051174	6052873	1362	454	2e
GSMUA_Achr6P32460	MaWRKY72	chr6	31868182	31869576	981	326	3		ITC1587_Bchr5_T12523	MbWRKY50	chr5	6208345	6214480	2829	943	2b
GSMUA_Achr6P32720	MaWRKY73	chr6	31989012	31991569	1371	456	1c		ITC1587_Bchr5_T13313	MbWRKY51	chr5	12253488	12254480	780	260	2a
GSMUA_Achr6P34870	MaWRKY74	chr6	33302507	33303186	447	148	2c		ITC1587_Bchr5_T13340	MbWRKY52	chr5	12488237	12490291	1632	544	2b
GSMUA_Achr5P05710	MaWRKY147	chr6	3852604	3854034	1040	345	3		ITC1587_Bchr5_T13963	MbWRKY53	chr5	17807110	17808364	873	291	2d
GSMUA_Achr7P00580	MaWRKY75	chr7	482129	483037	450	149	2c		ITC1587_Bchr5_T14254	MbWRKY54	chr5	20181466	20185254	2121	707	1
GSMUA_Achr7P00610	MaWRKY76	chr7	512495	515793	1449	482	1c		ITC1587_Bchr5_T14781	MbWRKY55	chr5	23604966	23607100	912	304	3
GSMUA_Achr7P05200	MaWRKY77	chr7	3897004	3898522	843	280	2a		ITC1587_Bchr6_T15094	MbWRKY56	chr6	2151431	2156926	2250	750	1
GSMUA_Achr7P06860	MaWRKY78	chr7	5033464	5034654	354	117	2c		ITC1587_Bchr6_T15126	MbWRKY57	chr6	2342331	2345192	1722	574	2d
GSMUA_Achr7P08850	MaWRKY79	chr7	7215190	7217283	1167	388	2b		ITC1587_Bchr6_T15287	MbWRKY58	chr6	3484901	3486080	1023	345	3
GSMUA_Achr7P09680	MaWRKY80	chr7	7875299	7876182	609	202	2c		ITC1587_Bchr6_T15304	MbWRKY59	chr6	3581166	3595784	3492	1164	2b
GSMUA_Achr7P13310	MaWRKY81	chr7	10718851	10722450	717	238	2c		ITC1587_Bchr6_T15345	MbWRKY60	chr6	3886198	3887707	465	155	2c
GSMUA_Achr7P13400	MaWRKY82	chr7	10811416	10813496	1206	401	2b		ITC1587_Bchr6_T16193	MbWRKY61	chr6	9419732	9420832	864	288	3
GSMUA_Achr7P14140	MaWRKY83	chr7	11295612	11297600	1083	360	3		ITC1587_Bchr6_T16276	MbWRKY62	chr6	9933773	9943282	2349	783	1
GSMUA_Achr7P14300	MaWRKY84	chr7	11473698	11475293	936	311	2e		ITC1587_Bchr6_T16947	MbWRKY63	chr6	15617575	15618947	852	284	2c
GSMUA_Achr7P15060	MaWRKY85	chr7	12086351	12088145	789	262	2d		ITC1587_Bchr6_T17634	MbWRKY64	chr6	21519964	21522154	1041	347	2c
GSMUA_Achr7P15930	MaWRKY86	chr7	12836021	12837330	849	282	2d		ITC1587_Bchr6_T18146	MbWRKY65	chr6	25268511	25270826	1770	590	1
GSMUA_Achr7P16090	MaWRKY87	chr7	13092804	13094374	672	223	2a		ITC1587_Bchr6_T18343	MbWRKY66	chr6	26467604	26469644	867	289	2c
GSMUA_Achr7P18820	MaWRKY88	chr7	21636722	21638389	1350	449	2b		ITC1587_Bchr7_T18598	MbWRKY67	chr7	426655	428157	792	264	2c
GSMUA_Achr7P19340	MaWRKY89	chr7	22182945	22183797	579	192	2a		ITC1587_Bchr7_T18601	MbWRKY68	chr7	453109	462130	2148	716	1
GSMUA_Achr7P22020	MaWRKY90	chr7	24622872	24623703	684	227	3		ITC1587_Bchr7_T19019	MbWRKY69	chr7	3586677	3587750	750	250	2a
GSMUA_Achr7P23980	MaWRKY91	chr7	26024448	26025289	510	169	2c		ITC1587_Bchr7_T19375	MbWRKY70	chr7	6327045	6330808	1749	583	2b
GSMUA_Achr7P24780	MaWRKY92	chr7	26642722	26643529	543	180	2c		ITC1587_Bchr7_T19460	MbWRKY71	chr7	6948218	6948974	675	225	2c
GSMUA_Achr7P24840	MaWRKY93	chr7	26679857	26681027	747	248	2e		ITC1587_Bchr7_T19782	MbWRKY72	chr7	9430755	9437088	1311	437	2c
GSMUA_Achr7P25400	MaWRKY94	chr7	27054406	27056065	981	326	2c		ITC1587_Bchr7_T19791	MbWRKY73	chr7	9510514	9513854	1560	520	2b
GSMUA_Achr7P25840	MaWRKY95	chr7	27358633	27360229	744	247	1c		ITC1587_Bchr7_T19864	MbWRKY74	chr7	9939775	9941075	1167	393	2c
GSMUA_Achr7P26450	MaWRKY96	chr7	27752657	27760197	1437	478	1c		ITC1587_Bchr7_T19882	MbWRKY75	chr7	10077379	10078674	1110	370	2e
GSMUA_Achr8P01730	MaWRKY97	chr8	1333728	1334808	924	307	3		ITC1587_Bchr7_T19951	MbWRKY76	chr7	10554314	10556463	906	302	2c
GSMUA_Achr8P01790	MaWRKY98	chr8	1370550	1372939	1713	570	1c		ITC1587_Bchr7_T20052	MbWRKY77	chr7	11179796	11180978	978	326	2d
GSMUA_Achr8P02180	MaWRKY99	chr8	1609914	1611695	951	316	2d		ITC1587_Bchr7_T20076	MbWRKY78	chr7	11355476	11356633	819	273	2a
GSMUA_Achr8P10740	MaWRKY100	chr8	7683888	7685018	942	313	2c		ITC1587_Bchr7_T20735	MbWRKY79	chr7	16880453	16881659	888	296	2a
GSMUA_Achr8P14610	MaWRKY101	chr8	11982799	11984341	1158	385	2e		ITC1587_Bchr7_T20972	MbWRKY80	chr7	18756969	18758158	816	272	3
GSMUA_Achr8P15080	MaWRKY102	chr8	12577236	12589625	2619	872	2b		ITC1587_Bchr7_T21228	MbWRKY81	chr7	20551211	20552266	903	301	2e
GSMUA_Achr8P19810	MaWRKY103	chr8	24961035	24962253	1053	350	2e		ITC1587_Bchr7_T21276	MbWRKY82	chr7	20859728	20861371	1191	397	2c
GSMUA_Achr8P20660	MaWRKY104	chr8	25776296	25778260	762	253	2d		ITC1587_Bchr7_T21313	MbWRKY83	chr7	21105288	21123399	4830	1610	1N
GSMUA_Achr8P25110	MaWRKY105	chr8	29050157	29051408	669	222	3		ITC1587_Bchr7_T21363	MbWRKY84	chr7	21470355	21474714	1350	450	UR
GSMUA_Achr8P26240	MaWRKY106	chr8	29852663	29853864	519	172	2c		ITC1587_Bchr8_T21618	MbWRKY85	chr8	1172338	1189381	4074	1358	3
GSMUA_Achr8P27790	MaWRKY107	chr8	30808824	30809764	729	242	2e		ITC1587_Bchr8_T21621	MbWRKY86	chr8	1203247	1210967	3252	1084	1
GSMUA_Achr9P01400	MaWRKY108	chr9	1069063	1070784	546	181	2c		ITC1587_Bchr8_T21657	MbWRKY87	chr8	1428268	1430037	936	312	2c
GSMUA_Achr9P03020	MaWRKY109	chr9	2142752	2145100	1236	411	3		ITC1587_Bchr8_T22393	MbWRKY88	chr8	6763769	6764890	936	312	2c
GSMUA_Achr9P04830	MaWRKY110	chr9	3155953	3156595	549	182	3		ITC1587_Bchr8_T22817	MbWRKY89	chr8	10152957	10154723	1257	419	2e
GSMUA_Achr9P05460	MaWRKY111	chr9	3527295	3528584	1095	364	2e		ITC1587_Bchr8_T22870	MbWRKY90	chr8	10617417	10620132	1584	528	2b
GSMUA_Achr9P07230	MaWRKY112	chr9	4566982	4568961	348	115	2c		ITC1587_Bchr8_T24237	MbWRKY91	chr8	21875250	21876645	942	314	3
GSMUA_Achr9P10740	MaWRKY113	chr9	6987786	6990168	771	256	2d		ITC1587_Bchr9_T25187	MbWRKY92	chr9	896733	898226	546	182	2c
GSMUA_Achr9P19580	MaWRKY114	chr9	21673895	21679383	1677	558	1c		ITC1587_Bchr9_T25336	MbWRKY93	chr9	1894257	1896616	1158	386	2e
GSMUA_Achr9P21560	MaWRKY115	chr9	26690750	26693139	1098	365	2d		ITC1587_Bchr9_T25480	MbWRKY94	chr9	2851935	2853279	1026	342	3
GSMUA_Achr9P22950	MaWRKY116	chr9	27946065	27947286	846	281	2d		ITC1587_Bchr9_T25526	MbWRKY95	chr9	3201620	3202960	1146	382	2e
GSMUA_Achr9P29350	MaWRKY117	chr9	33063532	33064738	480	159	2c		ITC1587_Bchr9_T25956	MbWRKY96	chr9	6314582	6316335	954	318	2d
GSMUA_Achr10P00810	MaWRKY118	chr10	1460203	1461777	936	311	2d		ITC1587_Bchr9_T27118	MbWRKY97	chr9	16362527	16367879	1368	456	1
GSMUA_Achr10P01150	MaWRKY119	chr10	1985263	1986368	918	305	2e		ITC1587_Bchr9_T27455	MbWRKY98	chr9	19416270	19418301	1098	366	2d
GSMUA_Achr10P06050	MaWRKY120	chr10	16529877	16531080	867	288	2a		ITC1587_Bchr9_T27596	MbWRKY99	chr9	20535414	20536481	912	304	2d
GSMUA_Achr10P06060	MaWRKY121	chr10	16537394	16542229	1422	473	1c		ITC1587_Bchr9_T28206	MbWRKY100	chr9	24958767	24959798	480	160	2c
GSMUA_Achr10P08720	MaWRKY122	chr10	18636237	18638518	909	302	2d		ITC1587_BchrUn_random_T35476	MbWRKY123	chrUn_random	27858267	27859677	906	302	3
GSMUA_Achr10P11580	MaWRKY123	chr10	20981730	20988762	1392	463	1c		ITC1587_BchrUn_random_T35480	MbWRKY124	chrUn_random	27941005	27942173	933	311	3
GSMUA_Achr10P14710	MaWRKY124	chr10	22895463	22896997	1350	449	2e		ITC1587_BchrUn_random_T35483	MbWRKY125	chrUn_random	27994952	27996585	966	322	3
GSMUA_Achr10P15290	MaWRKY125	chr10	23296894	23299071	1491	496	2b		ITC1587_BchrUn_random_T36760	MbWRKY126	chrUn_random	63315891	63318281	1236	412	1C
GSMUA_Achr10P21880	MaWRKY126	chr10	27267770	27271829	933	310	3		ITC1587_BchrUn_random_T36867	MbWRKY127	chrUn_random	65804377	65805460	783	261	3
GSMUA_Achr10P22020	MaWRKY127	chr10	27358538	27359600	903	300	2e		ITC1587_BchrUn_random_T37595	MbWRKY128	chrUn_random	83534331	83535551	1164	388	2c
GSMUA_Achr10P23420	MaWRKY128	chr10	28190019	28191551	804	267	2d		ITC1587_BchrUn_random_T37647	MbWRKY129	chrUn_random	84856908	84858205	888	296	2c
GSMUA_Achr10P24080	MaWRKY129	chr10	28546204	28547037	699	232	2a		ITC1587_BchrUn_random_T37821	MbWRKY130	chrUn_random	89418476	89430272	3681	1227	2c
GSMUA_Achr10P26050	MaWRKY130	chr10	29789032	29791244	1533	510	2b		ITC1587_BchrUn_random_T38456	MbWRKY131	chrUn_random	106431171	106432328	534	178	2c
GSMUA_Achr10P27340	MaWRKY131	chr10	30539466	30542202	828	275	2c		ITC1587_BchrUn_random_T39073	MbWRKY132	chrUn_random	123503265	123504390	927	309	3
GSMUA_Achr10P28190	MaWRKY132	chr10	31101522	31109495	1134	377	2b
GSMUA_Achr10P30080	MaWRKY133	chr10	32360992	32363096	1440	479	2b
GSMUA_Achr11P06260	MaWRKY134	chr11	4870372	4872787	1116	371	2e
GSMUA_Achr11P08290	MaWRKY135	chr11	6421726	6423033	738	245	2a
GSMUA_Achr11P10010	MaWRKY136	chr11	7833100	7843663	1944	647	1c
GSMUA_Achr11P10700	MaWRKY137	chr11	8480786	8487716	2814	937	1c
GSMUA_Achr11P17620	MaWRKY138	chr11	19208083	19209970	1260	419	2b
GSMUA_Achr11P17950	MaWRKY139	chr11	19483911	19486642	1179	392	2e
GSMUA_Achr11P19710	MaWRKY140	chr11	20794806	20798624	1401	466	1n
GSMUA_AchrUn_randomP13180	MaWRKY141	chrUn_random	63322586	63332083	1377	458	1c
GSMUA_AchrUn_randomP17570	MaWRKY142	chrUn_random	83544787	83546222	906	301	2c
GSMUA_AchrUn_randomP17930	MaWRKY143	chrUn_random	84865014	84868835	867	288	2c
GSMUA_AchrUn_randomP18710	MaWRKY144	chrUn_random	89438921	89440100	933	310	2d
GSMUA_AchrUn_randomP21800	MaWRKY145	chrUn_random	106444764	106446082	534	177	2c
GSMUA_AchrUn_randomP24820	MaWRKY146	chrUn_random	123515726	123519761	885	295	3
