# Supplementary material for: Genome-Wide Analysis of the Musa WRKY Gene Family: Evolution and Differential Expression during Development and Stress
Source: Front Plant Sci. 2016 Mar 14;7:299. doi: 10.3389/fpls.2016.00299 (PMC4789551; doi:10.3389/fpls.2016.00299)
Supplement: Supplementary file 2 [file DataSheet1.zip › Supplementary Table 3.XLSX]

## Sheet: Ma_Ma
Supplementary Table 2 (Sheet 1). Duplicated pairs of identified MaWRKY proteins in Musa acuminata
Musa acuminata	Musa acuminata
GSMUA_Achr1G10080	GSMUA_Achr2G05100
GSMUA_Achr1G23560	GSMUA_Achr3G00510
GSMUA_Achr1G05240	GSMUA_Achr5G09730
GSMUA_Achr1G05010	GSMUA_Achr5G09430
GSMUA_Achr1G23560	GSMUA_Achr6G03810
GSMUA_Achr1G10080	GSMUA_Achr7G05200
GSMUA_Achr1G23560	GSMUA_Achr9G22950
GSMUA_Achr1G04770	GSMUA_Achr9G06750
GSMUA_Achr1G05010	GSMUA_Achr9G05460
GSMUA_Achr10G06050	GSMUA_Achr1G10080
GSMUA_Achr10G23420	GSMUA_Achr1G23560
GSMUA_Achr10G14710	GSMUA_Achr10G22020
GSMUA_Achr10G01150	GSMUA_Achr10G22020
GSMUA_Achr10G06050	GSMUA_Achr11G08290
GSMUA_Achr10G15230	GSMUA_Achr2G20130
GSMUA_Achr10G26050	GSMUA_Achr2G15200
GSMUA_Achr10G06050	GSMUA_Achr2G05100
GSMUA_Achr10G30080	GSMUA_Achr3G20290
GSMUA_Achr10G23420	GSMUA_Achr3G05670
GSMUA_Achr10G15290	GSMUA_Achr3G03090
GSMUA_Achr10G11580	GSMUA_Achr4G14270
GSMUA_Achr10G24080	GSMUA_Achr4G01930
GSMUA_Achr10G27340	GSMUA_Achr5G06260
GSMUA_Achr10G23420	GSMUA_Achr5G04870
GSMUA_Achr10G23420	GSMUA_Achr6G03810
GSMUA_Achr10G11580	GSMUA_Achr6G16760
GSMUA_Achr10G15290	GSMUA_Achr6G13630
GSMUA_Achr10G30080	GSMUA_Achr6G02330
GSMUA_Achr10G26050	GSMUA_Achr6G05880
GSMUA_Achr10G21880	GSMUA_Achr7G14140
GSMUA_Achr10G22020	GSMUA_Achr7G14300
GSMUA_Achr10G30080	GSMUA_Achr7G18820
GSMUA_Achr10G14710	GSMUA_Achr7G14300
GSMUA_Achr10G01150	GSMUA_Achr7G14300
GSMUA_Achr10G11580	GSMUA_Achr7G26450
GSMUA_Achr10G00810	GSMUA_Achr7G15060
GSMUA_Achr10G27340	GSMUA_Achr7G13310
GSMUA_Achr10G28190	GSMUA_Achr7G08850
GSMUA_Achr10G24080	GSMUA_Achr7G16090
GSMUA_Achr10G30080	GSMUA_Achr7G13400
GSMUA_Achr10G06050	GSMUA_Achr7G05200
GSMUA_Achr10G08720	GSMUA_Achr8G20660
GSMUA_Achr10G00810	GSMUA_Achr8G02180
GSMUA_Achr10G22020	GSMUA_Achr8G19810
GSMUA_Achr10G14710	GSMUA_Achr8G19810
GSMUA_Achr10G01150	GSMUA_Achr8G19810
GSMUA_Achr10G08720	GSMUA_Achr9G10740
GSMUA_Achr10G23420	GSMUA_Achr9G22950
GSMUA_Achr11G08290	GSMUA_Achr1G10080
GSMUA_Achr11G10700	GSMUA_Achr11G19720
GSMUA_Achr11G08290	GSMUA_Achr2G05100
GSMUA_Achr11G17620	GSMUA_Achr2G18390
GSMUA_Achr11G17950	GSMUA_Achr5G03670
GSMUA_Achr11G10010	GSMUA_Achr5G04150
GSMUA_Achr11G10700	GSMUA_Achr7G22250
GSMUA_Achr11G08290	GSMUA_Achr7G05200
GSMUA_Achr11G00660	GSMUA_Achr8G15080
GSMUA_Achr11G06260	GSMUA_Achr8G14610
GSMUA_Achr11G17950	GSMUA_Achr8G14610
GSMUA_Achr2G20130	GSMUA_Achr3G03100
GSMUA_Achr2G09710	GSMUA_Achr4G27420
GSMUA_Achr2G09710	GSMUA_Achr5G03670
GSMUA_Achr2G20130	GSMUA_Achr6G13670
GSMUA_Achr2G15200	GSMUA_Achr6G05880
GSMUA_Achr2G16390	GSMUA_Achr7G15060
GSMUA_Achr3G29850	GSMUA_Achr4G13970
GSMUA_Achr3G31310	GSMUA_Achr4G14990
GSMUA_Achr3G31310	GSMUA_Achr4G07920
GSMUA_Achr3G31310	GSMUA_Achr4G02800
GSMUA_Achr3G00510	GSMUA_Achr4G20600
GSMUA_Achr3G03090	GSMUA_Achr6G13630
GSMUA_Achr3G09940	GSMUA_Achr6G32720
GSMUA_Achr3G31310	GSMUA_Achr6G27090
GSMUA_Achr3G20290	GSMUA_Achr6G02330
GSMUA_Achr3G29850	GSMUA_Achr7G25830
GSMUA_Achr3G20290	GSMUA_Achr7G18820
GSMUA_Achr3G31310	GSMUA_Achr7G25400
GSMUA_Achr3G15690	GSMUA_Achr7G24840
GSMUA_Achr3G15690	GSMUA_Achr8G27790
GSMUA_Achr3G27880	GSMUA_Achr9G22950
GSMUA_Achr3G29310	GSMUA_Achr9G21560
GSMUA_Achr3G27880	GSMUA_Achr9G22950
GSMUA_Achr3G31310	GSMUA_Achr9G06750
GSMUA_Achr4G07230	GSMUA_Achr4G14270
GSMUA_Achr4G07920	GSMUA_Achr4G14990
GSMUA_Achr4G08360	GSMUA_Achr4G15540
GSMUA_Achr4G02800	GSMUA_Achr4G14990
GSMUA_Achr4G02800	GSMUA_Achr4G07920
GSMUA_Achr4G07230	GSMUA_Achr4G13970
GSMUA_Achr4G27420	GSMUA_Achr5G03670
GSMUA_Achr4G02800	GSMUA_Achr6G27090
GSMUA_Achr4G14990	GSMUA_Achr6G27090
GSMUA_Achr4G07920	GSMUA_Achr6G27090
GSMUA_Achr4G13970	GSMUA_Achr7G25830
GSMUA_Achr4G14270	GSMUA_Achr7G26450
GSMUA_Achr4G02800	GSMUA_Achr7G25400
GSMUA_Achr4G07230	GSMUA_Achr7G26450
GSMUA_Achr4G17890	GSMUA_Achr7G06860
GSMUA_Achr4G23360	GSMUA_Achr7G00580
GSMUA_Achr4G07920	GSMUA_Achr7G25400
GSMUA_Achr4G08880	GSMUA_Achr7G23980
GSMUA_Achr4G07920	GSMUA_Achr7G25400
GSMUA_Achr4G08360	GSMUA_Achr7G24840
GSMUA_Achr4G14990	GSMUA_Achr7G25400
GSMUA_Achr4G15540	GSMUA_Achr7G24840
GSMUA_Achr4G07230	GSMUA_Achr7G25840
GSMUA_Achr4G15540	GSMUA_Achr8G27790
GSMUA_Achr4G02800	GSMUA_Achr9G06750
GSMUA_Achr4G07920	GSMUA_Achr9G06750
GSMUA_Achr4G14990	GSMUA_Achr9G06750
GSMUA_Achr5G23900	GSMUA_Achr6G03490
GSMUA_Achr5G16750	GSMUA_Achr6G07620
GSMUA_Achr5G06260	GSMUA_Achr7G13310
GSMUA_Achr5G07490	GSMUA_Achr7G22020
GSMUA_Achr5G07490	GSMUA_Achr8G01730
GSMUA_Achr5G03670	GSMUA_Achr8G14610
GSMUA_Achr5G04870	GSMUA_Achr9G22950
GSMUA_Achr6G07620	GSMUA_Achr6G13630
GSMUA_Achr6G27090	GSMUA_Achr7G25400
GSMUA_Achr6G05710	GSMUA_Achr7G14140
GSMUA_Achr6G02330	GSMUA_Achr7G18820
GSMUA_Achr6G31840	GSMUA_Achr7G14300
GSMUA_Achr6G32460	GSMUA_Achr8G01730
GSMUA_Achr6G32720	GSMUA_Achr8G01790
GSMUA_Achr6G27090	GSMUA_Achr9G06750
GSMUA_Achr6G06360	GSMUA_Achr9G29350
GSMUA_Achr6G06360	GSMUA_Achr9G01400
GSMUA_Achr6G32460	GSMUA_Achr9G04830
GSMUA_Achr6G31840	GSMUA_Achr9G05460
GSMUA_Achr7G08850	GSMUA_Achr7G13400
GSMUA_Achr7G22020	GSMUA_Achr8G01730
GSMUA_Achr7G14300	GSMUA_Achr8G19810
GSMUA_Achr7G24840	GSMUA_Achr8G27790
GSMUA_Achr7G25400	GSMUA_Achr9G06750
GSMUA_Achr8G20660	GSMUA_Achr9G10740
GSMUA_Achr8G01730	GSMUA_Achr9G04830
GSMUA_Achr9G01400	GSMUA_Achr9G29350

## Sheet: Ma_Os
Supplementary Table 2 (Sheet 2). Homolog/Ortholog pairs of identified MaWRKY proteins in rice
Musa acuminata	Rice
GSMUA_Achr10G06050	LOC_Os06g44010
GSMUA_Achr10G08720	LOC_Os03g58420
GSMUA_Achr10G11580	LOC_Os07g40570
GSMUA_Achr10G14710	LOC_Os02g16540
GSMUA_Achr10G15290	LOC_Os01g14440
GSMUA_Achr10G15290	LOC_Os05g49210
GSMUA_Achr10G24080	LOC_Os02g08440
GSMUA_Achr10G24080	LOC_Os06g44010
GSMUA_Achr10G24080	LOC_Os09g25060
GSMUA_Achr10G26050	LOC_Os01g14440
GSMUA_Achr10G27340	LOC_Os01g08710
GSMUA_Achr10G28190	LOC_Os01g09080
GSMUA_Achr10G30080	LOC_Os02g53100
GSMUA_Achr11G06260	LOC_Os10g42850
GSMUA_Achr11G06260	LOC_Os02g47060
GSMUA_Achr11G08290	LOC_Os02g08440
GSMUA_Achr11G08290	LOC_Os06g44010
GSMUA_Achr11G10700	LOC_Os11g01842
GSMUA_Achr11G17950	LOC_Os10g42850
GSMUA_Achr11G19710	LOC_Os01g61080
GSMUA_Achr11G19710	LOC_Os05g39720
GSMUA_Achr1G04770	LOC_Os05g49100
GSMUA_Achr1G10080	LOC_Os02g08440
GSMUA_Achr1G10080	LOC_Os06g44010
GSMUA_Achr1G23560	LOC_Os04g51560
GSMUA_Achr1G23560	LOC_Os08g13840
GSMUA_Achr2G05100	LOC_Os02g08440
GSMUA_Achr2G05100	LOC_Os06g44010
GSMUA_Achr2G09710	LOC_Os10g42850
GSMUA_Achr3G03090	LOC_Os01g14440
GSMUA_Achr3G09940	LOC_Os05g39720
GSMUA_Achr3G13440	LOC_Os02g08440
GSMUA_Achr3G13440	LOC_Os06g44010
GSMUA_Achr3G29850	LOC_Os07g39480
GSMUA_Achr3G31130	LOC_Os05g49210
GSMUA_Achr3G31310	LOC_Os01g47560
GSMUA_Achr3G31310	LOC_Os05g50610
GSMUA_Achr4G01600	LOC_Os04g39570
GSMUA_Achr4G01600	LOC_Os08g38990
GSMUA_Achr4G01600	LOC_Os09g30400
GSMUA_Achr4G07230	LOC_Os07g40570
GSMUA_Achr4G07920	LOC_Os05g49100
GSMUA_Achr4G13970	LOC_Os07g39480
GSMUA_Achr4G14990	LOC_Os01g47560
GSMUA_Achr4G14990	LOC_Os05g49100
GSMUA_Achr4G23360	LOC_Os03g55080
GSMUA_Achr4G23360	LOC_Os07g02060
GSMUA_Achr4G27420	LOC_Os10g42850
GSMUA_Achr4G27420	LOC_Os02g47060
GSMUA_Achr4G27420	LOC_Os04g50920
GSMUA_Achr5G03670	LOC_Os10g42850
GSMUA_Achr5G03670	LOC_Os02g47060
GSMUA_Achr5G03670	LOC_Os04g50920
GSMUA_Achr5G06260	LOC_Os01g08710
GSMUA_Achr5G07490	LOC_Os01g60640
GSMUA_Achr5G07490	LOC_Os07g48260
GSMUA_Achr6G02330	LOC_Os02g53100
GSMUA_Achr6G06360	LOC_Os11g29870
GSMUA_Achr6G13630	LOC_Os01g14440
GSMUA_Achr6G22160	LOC_Os05g49100
GSMUA_Achr6G27090	LOC_Os01g43650
GSMUA_Achr6G27090	LOC_Os01g47560
GSMUA_Achr6G27090	LOC_Os05g49100
GSMUA_Achr6G27090	LOC_Os05g50610
GSMUA_Achr6G32720	LOC_Os01g61080
GSMUA_Achr6G32720	LOC_Os05g27730
GSMUA_Achr6G34870	LOC_Os03g55080
GSMUA_Achr7G00580	LOC_Os03g55080
GSMUA_Achr7G00580	LOC_Os07g02060
GSMUA_Achr7G05200	LOC_Os02g08440
GSMUA_Achr7G05200	LOC_Os06g44010
GSMUA_Achr7G08850	LOC_Os01g09080
GSMUA_Achr7G13310	LOC_Os01g08710
GSMUA_Achr7G15060	LOC_Os01g74140
GSMUA_Achr7G18820	LOC_Os02g53100
GSMUA_Achr7G19340	LOC_Os09g25060
GSMUA_Achr7G22020	LOC_Os01g60490
GSMUA_Achr7G22020	LOC_Os11g02470
GSMUA_Achr7G22020	LOC_Os12g02400
GSMUA_Achr7G24780	LOC_Os01g47560
GSMUA_Achr7G24840	LOC_Os01g43550
GSMUA_Achr7G24840	LOC_Os01g54600
GSMUA_Achr7G25400	LOC_Os01g47560
GSMUA_Achr7G25400	LOC_Os05g49100
GSMUA_Achr7G25400	LOC_Os05g50610
GSMUA_Achr7G25840	LOC_Os03g33012
GSMUA_Achr7G26450	LOC_Os12g32250
GSMUA_Achr7G26450	LOC_Os07g40570
GSMUA_Achr8G14610	LOC_Os10g42850
GSMUA_Achr8G14610	LOC_Os02g47060
GSMUA_Achr8G14610	LOC_Os03g63810
GSMUA_Achr8G14610	LOC_Os04g50920
GSMUA_Achr8G20660	LOC_Os03g58420
GSMUA_Achr8G27790	LOC_Os01g54600
GSMUA_Achr9G01400	LOC_Os11g29870
GSMUA_Achr9G10740	LOC_Os03g58420
GSMUA_Achr9G22950	LOC_Os04g51560
GSMUA_Achr9G22950	LOC_Os08g13840

## Sheet: Ma_At
Supplementary Table 2 (Sheet 3). Homolog/Ortholog pairs of identified MaWRKY proteins in Arabidopsis
Musa acuminata	Arabidopsis thaliana
GSMUA_Achr1G10080	AT4G31800
GSMUA_Achr6G32460	AT2G40740
GSMUA_Achr7G16090	AT4G31800
GSMUA_Achr7G24780	AT2G46130
GSMUA_Achr9G01400	AT5G13080

## Sheet: Ma_Mb
Supplementary Table 2 (Sheet 4). Homolog/Ortholog pairs of identified MaWRKY proteins in Musa balbisisana
Group	WRKY name	Musa balbisiana	Musa acuminata	WRKY name	Group	Percent Identity
1	MbWRKY65	ITC1587_Bchr10_P29965	GSMUA_Achr10P11580	MaWRKY123	1c	85.01
1	MbWRKY104	ITC1587_Bchr11_P32620	GSMUA_Achr11P10010	MaWRKY136	1c	88.99
1	MbWRKY9	ITC1587_Bchr11_P32690	GSMUA_Achr11P10700	MaWRKY137	1c	97.38
1	MbWRKY22	ITC1587_Bchr1_P01500	GSMUA_Achr1P17160	MaWRKY5	1c	98.72
1	MbWRKY32	ITC1587_Bchr3_P06064	GSMUA_Achr3P09940	MaWRKY18	1c	90.81
1	MbWRKY91	ITC1587_Bchr3_P08147	GSMUA_Achr3P29850	MaWRKY27	1c	93.35
1	MbWRKY111	ITC1587_Bchr4_P08525	GSMUA_Achr4P01600	MaWRKY30	1c	81.12
1	MbWRKY16	ITC1587_Bchr4_P09021	GSMUA_Achr4P07230	MaWRKY34	1c	85.44
1	MbWRKY57	ITC1587_Bchr4_P09650	GSMUA_Achr4P13970	MaWRKY38	1c	88.28
1	MbWRKY62	ITC1587_Bchr4_P09682	GSMUA_Achr4P14270	MaWRKY39	1c	82.42
1	MbWRKY103	ITC1587_Bchr5_P12024	GSMUA_Achr5P04150	MaWRKY49	1c	77.23
1	MbWRKY67	ITC1587_Bchr5_P14254	GSMUA_Achr5P23900	MaWRKY59	1c	86.51
1	MbWRKY127	ITC1587_Bchr6_P15094	GSMUA_Achr6P03500	MaWRKY61	1c	92.14
1	MbWRKY44	ITC1587_Bchr6_P16276	GSMUA_Achr6P16760	MaWRKY67	1c	92.17
1	MbWRKY117	ITC1587_Bchr7_P18601	GSMUA_Achr7P00610	MaWRKY76	1c	85.6
1	MbWRKY116	ITC1587_Bchr8_P21621	GSMUA_Achr8P01790	MaWRKY98	1c	90.87
3	MbWRKY45	ITC1587_Bchr1_P02767	GSMUA_Achr1P27980	MaWRKY7	3	96.77
3	MbWRKY41	ITC1587_Bchr3_P06858	GSMUA_Achr3P15840	MaWRKY21	3	84.95
3	MbWRKY73	ITC1587_Bchr3_P07755	GSMUA_Achr3P25080	MaWRKY24	3	96.26
3	MbWRKY113	ITC1587_Bchr5_P12332	GSMUA_Achr5P07490	MaWRKY52	3	95.74
3	MbWRKY121	ITC1587_Bchr5_P12424	GSMUA_Achr5P08580	MaWRKY53	3	92.36
3	MbWRKY114	ITC1587_Bchr8_P21618	GSMUA_Achr8P01730	MaWRKY97	3	93.02
3	MbWRKY40	ITC1587_Bchr8_P24237	GSMUA_Achr8P25110	MaWRKY105	3	82.97
3	MbWRKY68	ITC1587_Bchr9_P25480	GSMUA_Achr9P04830	MaWRKY110	3	93.41
3	MbWRKY105	ITC1587_BchrUn_random_P39073	GSMUA_AchrUn_randomP24820	MaWRKY146	3	94.35
1C	MbWRKY123	ITC1587_BchrUn_random_P36760	GSMUA_AchrUn_randomP13180	MaWRKY141	1c	86.68
2a	MbWRKY55	ITC1587_Bchr10_P29481	GSMUA_Achr10P06050	MaWRKY120	2a	95.85
2a	MbWRKY56	ITC1587_Bchr10_P29482	GSMUA_Achr10P06060	MaWRKY121	1c	70.45
2a	MbWRKY125	ITC1587_Bchr11_P32455	GSMUA_Achr11P08290	MaWRKY135	2a	93.47
2a	MbWRKY20	ITC1587_Bchr1_P00918	GSMUA_Achr1P10080	MaWRKY4	2a	85.57
2a	MbWRKY72	ITC1587_Bchr2_P03562	GSMUA_Achr2P05100	MaWRKY8	2a	96.32
2a	MbWRKY33	ITC1587_Bchr3_P06359	GSMUA_Achr3P13440	MaWRKY19	2a	96.73
2a	MbWRKY2	ITC1587_Bchr4_P08567	GSMUA_Achr4P01930	MaWRKY31	2a	95.94
2a	MbWRKY130	ITC1587_Bchr5_P13313	GSMUA_Achr5P16460	MaWRKY55	2a	95.28
2a	MbWRKY119	ITC1587_Bchr7_P19019	GSMUA_Achr7P05200	MaWRKY77	2a	84.64
2a	MbWRKY58	ITC1587_Bchr7_P20076	GSMUA_Achr7P16090	MaWRKY87	2a	95.03
2a	MbWRKY63	ITC1587_Bchr7_P20735	GSMUA_Achr7P19340	MaWRKY89	2a	72.76
2b	MbWRKY75	ITC1587_Bchr10_P30272	GSMUA_Achr10P15290	MaWRKY125	2b	91.65
2b	MbWRKY86	ITC1587_Bchr10_P31000	GSMUA_Achr10P24080	MaWRKY129	2a	90.52
2b	MbWRKY107	ITC1587_Bchr10_P31292	GSMUA_Achr10P27340	MaWRKY131	2c	95.19
2b	MbWRKY10	ITC1587_Bchr11_P33615	GSMUA_Achr11P17620	MaWRKY138	2b	91.38
2b	MbWRKY99	ITC1587_Bchr2_P04436	GSMUA_Achr2P15200	MaWRKY10	2b	89.14
2b	MbWRKY12	ITC1587_Bchr2_P04725	GSMUA_Achr2P18390	MaWRKY13	2b	84.01
2b	MbWRKY15	ITC1587_Bchr2_P04891	GSMUA_Achr2P20130	MaWRKY14	2b	82.04
2b	MbWRKY23	ITC1587_Bchr3_P05428	GSMUA_Achr3P03090	MaWRKY16	2b	87.78
2b	MbWRKY46	ITC1587_Bchr3_P07322	GSMUA_Achr3P20290	MaWRKY22	2b	81.14
2b	MbWRKY94	ITC1587_Bchr3_P08257	GSMUA_Achr3P31130	MaWRKY28	2b	92.35
2b	MbWRKY29	ITC1587_Bchr5_P13340	GSMUA_Achr5P16750	MaWRKY56	2b	83.5
2b	MbWRKY31	ITC1587_Bchr6_P15304	GSMUA_Achr6P05880	MaWRKY63	2b	90.98
2b	MbWRKY120	ITC1587_Bchr7_P19375	GSMUA_Achr7P08850	MaWRKY79	2b	71.93
2b	MbWRKY13	ITC1587_Bchr7_P19791	GSMUA_Achr7P13400	MaWRKY82	2b	88
2b	MbWRKY27	ITC1587_Bchr8_P22870	GSMUA_Achr8P15080	MaWRKY102	2b	79.87
2b	MbWRKY132	ITC1587_Bchr10_P31374	GSMUA_Achr10P28190	MaWRKY132	2b	76.41
2c	MbWRKY47	ITC1587_Bchr10_P28476	GSMUA_Achr10P00810	MaWRKY118	2d	96.04
2c	MbWRKY89	ITC1587_Bchr10_P31175	GSMUA_Achr10P26050	MaWRKY130	2b	80.34
2c	MbWRKY90	ITC1587_Bchr2_P03972	GSMUA_Achr2P09710	MaWRKY9	2d	83.72
2c	MbWRKY71	ITC1587_Bchr3_P07337	GSMUA_Achr3P20450	MaWRKY23	2c	94.19
2c	MbWRKY7	ITC1587_Bchr4_P08648	GSMUA_Achr4P02800	MaWRKY32	2c	95.12
2c	MbWRKY42	ITC1587_Bchr4_P09081	GSMUA_Achr4P07920	MaWRKY35	2c	94.93
2c	MbWRKY51	ITC1587_Bchr4_P09167	GSMUA_Achr4P08880	MaWRKY37	2c	96.75
2c	MbWRKY81	ITC1587_Bchr4_P09759	GSMUA_Achr4P14990	MaWRKY40	2c	97.29
2c	MbWRKY85	ITC1587_Bchr4_P09830	GSMUA_Achr4P15640	MaWRKY42	3	83.38
2c	MbWRKY92	ITC1587_Bchr4_P10801	GSMUA_Achr4P23360	MaWRKY46	2c	95.82
2c	MbWRKY34	ITC1587_Bchr6_P15345	GSMUA_Achr6P06360	MaWRKY64	2c	83.15
2c	MbWRKY61	ITC1587_Bchr6_P16947	GSMUA_Achr6P22160	MaWRKY68	2c	97.62
2c	MbWRKY66	ITC1587_Bchr6_P17634	GSMUA_Achr6P27090	MaWRKY70	2c	94.67
2c	MbWRKY78	ITC1587_Bchr6_P18343	GSMUA_Achr6P34870	MaWRKY74	2c	98.65
2c	MbWRKY98	ITC1587_Bchr7_P18598	GSMUA_Achr7P00580	MaWRKY75	2c	93.92
2c	MbWRKY1	ITC1587_Bchr7_P19460	GSMUA_Achr7P09680	MaWRKY80	2c	84.82
2c	MbWRKY8	ITC1587_Bchr7_P19782	GSMUA_Achr7P13310	MaWRKY81	2c	94.67
2c	MbWRKY18	ITC1587_Bchr7_P19864	GSMUA_Achr7P14140	MaWRKY83	3	89.43
2c	MbWRKY39	ITC1587_Bchr7_P19951	GSMUA_Achr7P15060	MaWRKY85	2d	83.95
2c	MbWRKY96	ITC1587_Bchr7_P21276	GSMUA_Achr7P25400	MaWRKY94	2c	91.72
2c	MbWRKY6	ITC1587_Bchr8_P21657	GSMUA_Achr8P02180	MaWRKY99	2d	95.52
2c	MbWRKY21	ITC1587_Bchr8_P22393	GSMUA_Achr8P10740	MaWRKY100	2c	92.63
2c	MbWRKY43	ITC1587_Bchr9_P25187	GSMUA_Achr9P01400	MaWRKY108	2c	98.33
2c	MbWRKY106	ITC1587_Bchr9_P28206	GSMUA_Achr9P29350	MaWRKY117	2c	95.6
2c	MbWRKY126	ITC1587_BchrUn_random_P37595	GSMUA_AchrUn_randomP17570	MaWRKY142	2c	74.52
2c	MbWRKY131	ITC1587_BchrUn_random_P37647	GSMUA_AchrUn_randomP17930	MaWRKY143	2c	97.22
2c	MbWRKY25	ITC1587_BchrUn_random_P37821	GSMUA_AchrUn_randomP18710	MaWRKY144	2d	95.83
2c	MbWRKY60	ITC1587_BchrUn_random_P38456	GSMUA_AchrUn_randomP21800	MaWRKY145	2c	94.63
2d	MbWRKY83	ITC1587_Bchr10_P30950	GSMUA_Achr10P23420	MaWRKY128	2d	72.9
2d	MbWRKY37	ITC1587_Bchr1_P02101	GSMUA_Achr1P23560	MaWRKY6	2d	88.62
2d	MbWRKY100	ITC1587_Bchr2_P04640	GSMUA_Achr2P17580	MaWRKY12	2d	96.55
2d	MbWRKY17	ITC1587_Bchr3_P05201	GSMUA_Achr3P00510	MaWRKY15	2d	84.83
2d	MbWRKY30	ITC1587_Bchr3_P05664	GSMUA_Achr3P05670	MaWRKY17	2d	86.09
2d	MbWRKY80	ITC1587_Bchr3_P07994	GSMUA_Achr3P27880	MaWRKY25	2d	93.82
2d	MbWRKY88	ITC1587_Bchr4_P10554	GSMUA_Achr4P20600	MaWRKY45	2d	89.25
2d	MbWRKY108	ITC1587_Bchr5_P12092	GSMUA_Achr5P04870	MaWRKY50	2d	79.75
2d	MbWRKY59	ITC1587_Bchr5_P13963	GSMUA_Achr5P20810	MaWRKY57	2d	96.38
2d	MbWRKY5	ITC1587_Bchr6_P15126	GSMUA_Achr6P03810	MaWRKY62	2d	62.5
2d	MbWRKY52	ITC1587_Bchr7_P20052	GSMUA_Achr7P15930	MaWRKY86	2d	80
2d	MbWRKY82	ITC1587_Bchr9_P27455	GSMUA_Achr9P21560	MaWRKY115	2d	98.63
2d	MbWRKY101	ITC1587_Bchr9_P27596	GSMUA_Achr9P22950	MaWRKY116	2d	88.45
2e	MbWRKY50	ITC1587_Bchr10_P28528	GSMUA_Achr10P01150	MaWRKY119	2e	91.15
2e	MbWRKY77	ITC1587_Bchr10_P30829	GSMUA_Achr10P22020	MaWRKY127	2e	97.13
2e	MbWRKY118	ITC1587_Bchr11_P32271	GSMUA_Achr11P06260	MaWRKY134	2e	85.83
2e	MbWRKY19	ITC1587_Bchr11_P33650	GSMUA_Achr11P17950	MaWRKY139	2e	94.21
2e	MbWRKY4	﻿ITC1587_Bchr1_P00476	GSMUA_Achr1P05010	MaWRKY2	2c	93.72
2e	MbWRKY35	ITC1587_Bchr3_P06845	GSMUA_Achr3P15690	MaWRKY20	2e	88.19
2e	MbWRKY49	ITC1587_Bchr4_P09118	GSMUA_Achr4P08360	MaWRKY36	2e	82.85
2e	MbWRKY84	ITC1587_Bchr4_P09814	GSMUA_Achr4P15540	MaWRKY41	2e	97.9
2e	MbWRKY93	ITC1587_Bchr4_P11153	GSMUA_Achr4P27420	MaWRKY47	2e	81.52
2e	MbWRKY97	ITC1587_Bchr5_P11977	GSMUA_Achr5P03670	MaWRKY48	2e	97.27
2e	MbWRKY128	ITC1587_Bchr5_P12499	GSMUA_Achr5P09430	MaWRKY54	2e	97.65
2e	MbWRKY24	ITC1587_Bchr7_P19882	GSMUA_Achr7P14300	MaWRKY84	2e	97.56
2e	MbWRKY70	ITC1587_Bchr7_P21228	GSMUA_Achr7P24840	MaWRKY93	2e	80.33
2e	MbWRKY26	ITC1587_Bchr8_P22817	GSMUA_Achr8P14610	MaWRKY101	2e	91.97
2e	MbWRKY54	ITC1587_Bchr9_P25336	GSMUA_Achr9P03020	MaWRKY109	3	88.83
2e	MbWRKY69	ITC1587_Bchr9_P25526	GSMUA_Achr9P05460	MaWRKY111	2e	95.44
UR	MbWRKY28	ITC1587_Bchr11_P33791	GSMUA_Achr11P19710	MaWRKY140	1n	81.09
UR	MbWRKY87	ITC1587_Bchr4_P10093	GSMUA_Achr4P16840	MaWRKY43	1c	96.84
