# Supplementary material for: Genome-Wide Analysis of the Musa WRKY Gene Family: Evolution and Differential Expression during Development and Stress
Source: Front Plant Sci. 2016 Mar 14;7:299. doi: 10.3389/fpls.2016.00299 (PMC4789551; doi:10.3389/fpls.2016.00299)
Supplement: Supplementary file 2 [file DataSheet1.zip › Supplementary Table 4.XLSX]

## Sheet: Sheet1
Supplementary Table 4. Number of introns and exons present in WRKY genes from Musa acuminata, Musa balbisiana, Arabidopsis thaliana and Oryza sativa
Group	Musa acuminata	Exon	Intron			Group	Musa balbisiana		exon	Intron		Group	Arabidopsis thaliana	Exon	Intron			Group	Oryza sativa	Exon	Intron
1	MaWRKY114	5	4			1	MbWRKY4	ITC1587_Bchr1_T01500	5	4		1	AtWRKY32	5	4			1	OsjWRKY30	6	5
1	MaWRKY121	5	4			1	MbWRKY105	ITC1587_Bchr10_T29965	4	3		1	AtWRKY20	6	5			1	OsjWRKY82	4	3
1	MaWRKY123	7	6			1	MbWRKY115	ITC1587_Bchr11_T32620	7	6		1	AtWRKY34	4	3			1	OsjWRKY96	4	3
1	MaWRKY136	8	7			1	MbWRKY117	ITC1587_Bchr11_T32690	5	4		1	AtWRKY25	5	4			1	OsjWRKY78	6	5
1	MaWRKY137	8	7			1	MbWRKY16	ITC1587_Bchr3_T06064	5	4		1	AtWRKY3	4	3			1	OsjWRKY70	4	3
1	MaWRKY141	6	5			1	MbWRKY24	ITC1587_Bchr3_T08147	11	10		1	AtWRKY4	4	3			1	OsjWRKY35	10	9
1	MaWRKY18	5	4			1	MbWRKY26	ITC1587_Bchr4_T08525	5	4		1	AtWRKY1	4	3			1	OsjWRKY24	5	4
1	MaWRKY27	7	6			1	MbWRKY29	ITC1587_Bchr4_T09021	4	3		1	AtWRKY44	5	4			1	OsjWRKY84	4	3
1	MaWRKY30	7	6			1	MbWRKY34	ITC1587_Bchr4_T09650	9	8		1	AtWRKY33	5	4			1	OsjWRKY04	12	11
1	MaWRKY34	6	5			1	MbWRKY35	ITC1587_Bchr4_T09682	8	7		1	AtWRKY58	5	4			1	OsjWRKY53	5	4
1	MaWRKY38	8	7			1	MbWRKY44	ITC1587_Bchr5_T12024	7	6		1	AtWRKY19	16	15			1	OsjWRKY85	6	5
1	MaWRKY39	7	6			1	MbWRKY54	ITC1587_Bchr5_T14254	6	5		1	AtWRKY26	5	4			1	OsjWRKY80	6	5
1	MaWRKY43	5	4			1	MbWRKY56	ITC1587_Bchr6_T15094	7	6		1	AtWRKY2	5	4			1	OsjWRKY57	3	2
1	MaWRKY49	8	7			1	MbWRKY62	ITC1587_Bchr6_T16276	12	11								1	OsjWRKY102	1	0
1	MaWRKY5	5	4			1	MbWRKY65	ITC1587_Bchr6_T18146	5	4								1	OsjWRKY105	6	5
1	MaWRKY59	8	7			1	MbWRKY68	ITC1587_Bchr7_T18601	11	10								1	OsjWRKY104	3	2
1	MaWRKY61	5	4			1	MbWRKY86	ITC1587_Bchr8_T21621	8	7								1	OsjWRKY103	5	4
1	MaWRKY67	5	4			1	MbWRKY97	ITC1587_Bchr9_T27118	6	5
1	MaWRKY73	8	7			1	MbWRKY126	ITC1587_BchrUn_random_T36760	5	4
1	MaWRKY76	5	4			1	MbWRKY83	ITC1587_Bchr7_T21313	21	20
1	MaWRKY95	5	4
1	MaWRKY96	5	4
1	MaWRKY98	6	5
1	MaWRKY140	6	5
		Exon	Intron						Exon	Intron				Exon	Intron					Exon	Intron
2a	MaWRKY120	4	3			2a	MbWRKY3	ITC1587_Bchr1_T00918	4	3		2a	AtWRKY40	4	3			2a	OsjWRKY62	4	3
2a	MaWRKY129	3	2			2a	MbWRKY103	ITC1587_Bchr10_T29481	4	3		2a	AtWRKY60	5	4			2a	OsjWRKY76	2	1
2a	MaWRKY135	4	3			2a	MbWRKY104	ITC1587_Bchr10_T29482	8	7		2a	AtWRKY18	5	4			2a	OsjWRKY28	3	2
2a	MaWRKY19	4	3			2a	MbWRKY114	ITC1587_Bchr11_T32455	4	3								2a	OsjWRKY71	4	3
2a	MaWRKY31	4	3			2a	MbWRKY7	ITC1587_Bchr2_T03562	4	3
2a	MaWRKY4	6	5			2a	MbWRKY17	ITC1587_Bchr3_T06359	5	4
2a	MaWRKY55	3	2			2a	MbWRKY27	ITC1587_Bchr4_T08567	5	4
2a	MaWRKY77	4	3			2a	MbWRKY51	ITC1587_Bchr5_T13313	4	3
2a	MaWRKY8	3	2			2a	MbWRKY69	ITC1587_Bchr7_T19019	4	3
2a	MaWRKY87	4	3			2a	MbWRKY78	ITC1587_Bchr7_T20076	4	3
2a	MaWRKY89	4	3			2a	MbWRKY79	ITC1587_Bchr7_T20735	3	2
2b	MaWRKY10	7	6
		Exon	Intron						Exon	Intron				Exon	Intron					Exon	Intron
2b	MaWRKY125	7	6			2b	MbWRKY106	ITC1587_Bchr10_T30272	6	5		2b	AtWRKY31	6	5			2b	OsjWRKY05	6	5
2b	MaWRKY13	5	4			2b	MbWRKY110	ITC1587_Bchr10_T31175	5	4		2b	AtWRKY36	4	3			2b	OsjWRKY27	3	2
2b	MaWRKY130	8	7			2b	MbWRKY112	ITC1587_Bchr10_T31374	4	3		2b	AtWRKY6	6	5			2b	OsjWRKY97	5	4
2b	MaWRKY132	7	6			2b	MbWRKY118	ITC1587_Bchr11_T33615	6	5		2b	AtWRKY61	3	2			2b	OsjWRKY01	5	4
2b	MaWRKY133	5	4			2b	MbWRKY9	ITC1587_Bchr2_T04436	6	5		2b	AtWRKY9	5	4			2b	OsjWRKY09	6	5
2b	MaWRKY138	7	6			2b	MbWRKY11	ITC1587_Bchr2_T04725	6	5		2b	AtWRKY47	6	5			2b	OsjWRKY32	6	5
2b	MaWRKY16	4	3			2b	MbWRKY12	ITC1587_Bchr2_T04891	5	4		2b	AtWRKY42	6	5			2b	OsjWRKY43	6	5
2b	MaWRKY22	5	4			2b	MbWRKY14	ITC1587_Bchr3_T05428	5	4		2b	AtWRKY72	4	3
2b	MaWRKY28	5	4			2b	MbWRKY20	ITC1587_Bchr3_T07322	5	4
2b	MaWRKY3	5	4			2b	MbWRKY25	ITC1587_Bchr3_T08257	19	18
2b	MaWRKY56	9	8			2b	MbWRKY50	ITC1587_Bchr5_T12523	12	11
2b	MaWRKY60	4	3			2b	MbWRKY52	ITC1587_Bchr5_T13340	6	5
2b	MaWRKY63	6	5			2b	MbWRKY59	ITC1587_Bchr6_T15304	25	24
2b	MaWRKY65	7	6			2b	MbWRKY70	ITC1587_Bchr7_T19375	5	4
2b	MaWRKY66	7	6			2b	MbWRKY73	ITC1587_Bchr7_T19791	6	5
2b	MaWRKY79	6	5			2b	MbWRKY90	ITC1587_Bchr8_T22870	6	5
2b	MaWRKY82	6	5
2b	MaWRKY88	5	4
2b	MaWRKY14	23	22
2b	MaWRKY102	7	6
		Exon	Intron						Exon	Intron				Exon	Intron					Exon	Intron
2c	MaWRKY1	3	2			2c	MbWRKY2	ITC1587_Bchr1_T00477	2	1		2c	AtWRKY8	3	2			2c	OsjWRKY29	3	2
2c	MaWRKY100	3	2			2c	MbWRKY101	ITC1587_Bchr10_T28476	9	8		2c	AtWRKY50	3	2			2c	OsjWRKY08	7	6
2c	MaWRKY106	3	2			2c	MbWRKY111	ITC1587_Bchr10_T31292	3	2		2c	AtWRKY75	2	1			2c	OsjWRKY58	2	1
2c	MaWRKY108	2	1			2c	MbWRKY8	ITC1587_Bchr2_T03972	3	2		2c	AtWRKY13	3	2			2c	OsjWRKY67	3	2
2c	MaWRKY112	3	2			2c	MbWRKY21	ITC1587_Bchr3_T07337	4	3		2c	AtWRKY68	3	2			2c	OsjWRKY36	4	3
2c	MaWRKY117	2	1			2c	MbWRKY28	ITC1587_Bchr4_T08648	3	2		2c	AtWRKY45	2	1			2c	OsjWRKY03	3	2
2c	MaWRKY131	3	2			2c	MbWRKY30	ITC1587_Bchr4_T09081	14	13		2c	AtWRKY23	3	2			2c	OsjWRKY34	3	2
2c	MaWRKY142	4	3			2c	MbWRKY32	ITC1587_Bchr4_T09167	4	3		2c	AtWRKY12	4	3			2c	OsjWRKY26	3	2
2c	MaWRKY143	4	3			2c	MbWRKY36	ITC1587_Bchr4_T09759	3	2		2c	AtWRKY59	3	2			2c	OsjWRKY16	5	4
2c	MaWRKY145	2	1			2c	MbWRKY38	ITC1587_Bchr4_T09830	2	1		2c	AtWRKY57	5	4			2c	OsjWRKY10	1	0
2c	MaWRKY2	6	5			2c	MbWRKY41	ITC1587_Bchr4_T10801	3	2		2c	AtWRKY10	5	4			2c	OsjWRKY79	8	7
2c	MaWRKY23	2	1			2c	MbWRKY46	ITC1587_Bchr5_T12220	7	6		2c	AtWRKY71	3	2			2c	OsjWRKY77	3	2
2c	MaWRKY29	4	3			2c	MbWRKY60	ITC1587_Bchr6_T15345	3	2		2c	AtWRKY56	2	1			2c	OsjWRKY11	4	3
2c	MaWRKY32	3	2			2c	MbWRKY63	ITC1587_Bchr6_T16947	3	2		2c	AtWRKY43	2	1			2c	OsjWRKY23	2	1
2c	MaWRKY35	6	5			2c	MbWRKY64	ITC1587_Bchr6_T17634	4	3		2c	AtWRKY28	3	2			2c	OsjWRKY07	3	2
2c	MaWRKY37	3	2			2c	MbWRKY66	ITC1587_Bchr6_T18343	3	2		2c	AtWRKY24	2	1			2c	OsjWRKY49	3	2
2c	MaWRKY40	3	2			2c	MbWRKY67	ITC1587_Bchr7_T18598	3	2		2c	AtWRKY48	3	2			2c	OsjWRKY73	3	2
2c	MaWRKY44	2	1			2c	MbWRKY71	ITC1587_Bchr7_T19460	2	1								2c	OsjWRKY72	2	1
2c	MaWRKY46	3	2			2c	MbWRKY72	ITC1587_Bchr7_T19782	8	7
2c	MaWRKY51	2	1			2c	MbWRKY74	ITC1587_Bchr7_T19864	3	2
2c	MaWRKY64	2	1			2c	MbWRKY76	ITC1587_Bchr7_T19951	4	3
2c	MaWRKY68	3	2			2c	MbWRKY82	ITC1587_Bchr7_T21276	3	2
2c	MaWRKY69	2	1			2c	MbWRKY87	ITC1587_Bchr8_T21657	3	2
2c	MaWRKY70	3	2			2c	MbWRKY88	ITC1587_Bchr8_T22393	3	2
2c	MaWRKY74	2	1			2c	MbWRKY92	ITC1587_Bchr9_T25187	2	1
2c	MaWRKY75	2	1			2c	MbWRKY100	ITC1587_Bchr9_T28206	2	1
2c	MaWRKY78	2	1			2c	MbWRKY128	ITC1587_BchrUn_random_T37595	2	1
2c	MaWRKY80	3	2			2c	MbWRKY129	ITC1587_BchrUn_random_T37647	3	2
2c	MaWRKY81	3	2			2c	MbWRKY130	ITC1587_BchrUn_random_T37821	13	12
2c	MaWRKY91	2	1			2c	MbWRKY131	ITC1587_BchrUn_random_T38456	2	1
2c	MaWRKY92	2	1
2c	MaWRKY94	3	2
		Exon	Intron						Exon	Intron				Exon	Intron					Exon	Intron
2d	MaWRKY104	5	4			2d	MbWRKY5	ITC1587_Bchr1_T02101	3	2		2d	AtWRKY49	3	2			2d	OsjWRKY83	5	4
2d	MaWRKY11	3	2			2d	MbWRKY108	ITC1587_Bchr10_T30950	3	2		2d	AtWRKY74	3	2			2d	OsjWRKY25	1	0
2d	MaWRKY113	5	4			2d	MbWRKY10	ITC1587_Bchr2_T04640	3	2		2d	AtWRKY11	3	2			2d	OsjWRKY60	3	2
2d	MaWRKY115	3	2			2d	MbWRKY13	ITC1587_Bchr3_T05201	3	2		2d	AtWRKY39	3	2			2d	OsjWRKY101	2	1
2d	MaWRKY116	4	3			2d	MbWRKY15	ITC1587_Bchr3_T05664	3	2		2d	AtWRKY17	3	2			2d	OsjWRKY17	3	2
2d	MaWRKY118	3	2			2d	MbWRKY23	ITC1587_Bchr3_T07994	3	2		2d	AtWRKY15	3	2			2d	OsjWRKY42	3	2
2d	MaWRKY12	6	5			2d	MbWRKY40	ITC1587_Bchr4_T10554	6	5		2d	AtWRKY21	3	2			2d	OsjWRKY87	4	3
2d	MaWRKY122	4	3			2d	MbWRKY45	ITC1587_Bchr5_T12092	3	2		2d	AtWRKY7	3	2			2d	OsjWRKY06	3	2
2d	MaWRKY128	5	4			2d	MbWRKY53	ITC1587_Bchr5_T13963	4	3								2d	OsjWRKY51	3	2
2d	MaWRKY144	3	2			2d	MbWRKY57	ITC1587_Bchr6_T15126	5	4								2d	OsjWRKY68	3	2
2d	MaWRKY15	4	3			2d	MbWRKY77	ITC1587_Bchr7_T20052	3	2
2d	MaWRKY17	4	3			2d	MbWRKY96	ITC1587_Bchr9_T25956	3	2
2d	MaWRKY25	2	1			2d	MbWRKY98	ITC1587_Bchr9_T27455	3	2
2d	MaWRKY26	4	3			2d	MbWRKY99	ITC1587_Bchr9_T27596	3	2
2d	MaWRKY33	4	3
2d	MaWRKY45	4	3
2d	MaWRKY50	4	3
2d	MaWRKY57	3	2
2d	MaWRKY58	5	4
2d	MaWRKY6	4	3
2d	MaWRKY62	7	6
2d	MaWRKY85	4	3
2d	MaWRKY86	5	4
2d	MaWRKY9	6	5
2d	MaWRKY99	3	2
		Exon	Intron						Exon	Intron				Exon	Intron					Exon	Intron
2e	MaWRKY101	3	2			2e	MbWRKY1	ITC1587_Bchr1_T00476	6	5		2e	AtWRKY16	7	6			2e	OsjWRKY31	2	1
2e	MaWRKY103	3	2			2e	MbWRKY102	ITC1587_Bchr10_T28528	3	2		2e	AtWRKY22	3	2			2e	OsjWRKY13	3	2
2e	MaWRKY107	3	2			2e	MbWRKY107	ITC1587_Bchr10_T30829	3	2		2e	AtWRKY35	3	2			2e	OsjWRKY14	2	1
2e	MaWRKY111	3	2			2e	MbWRKY113	ITC1587_Bchr11_T32271	3	2		2e	AtWRKY65	2	1			2e	OsjWRKY12	3	2
2e	MaWRKY119	3	2			2e	MbWRKY119	ITC1587_Bchr11_T33650	3	2		2e	AtWRKY14	3	2			2e	OsjWRKY39	3	2
2e	MaWRKY124	3	2			2e	MbWRKY18	ITC1587_Bchr3_T06845	3	2		2e	AtWRKY69	3	2			2e	OsjWRKY66	3	2
2e	MaWRKY127	3	2			2e	MbWRKY31	ITC1587_Bchr4_T09118	3	2		2e	AtWRKY29	3	2			2e	OsjWRKY88	3	2
2e	MaWRKY134	5	4			2e	MbWRKY37	ITC1587_Bchr4_T09814	13	12		2e	AtWRKY52	7	6			2e	OsjWRKY37	4	3
2e	MaWRKY139	4	3			2e	MbWRKY42	ITC1587_Bchr4_T11153	3	2		2e	AtWRKY27	3	2			2e	OsjWRKY89	2	1
2e	MaWRKY20	3	2			2e	MbWRKY43	ITC1587_Bchr5_T11977	3	2		2e	AtWRKY51	3	2			2e	OsjWRKY92	3	2
2e	MaWRKY36	5	4			2e	MbWRKY49	ITC1587_Bchr5_T12499	4	3								2e	OsjWRKY02	2	1
2e	MaWRKY41	3	2			2e	MbWRKY75	ITC1587_Bchr7_T19882	3	2
2e	MaWRKY47	4	3			2e	MbWRKY81	ITC1587_Bchr7_T21228	4	3
2e	MaWRKY48	4	3			2e	MbWRKY89	ITC1587_Bchr8_T22817	4	3
2e	MaWRKY54	3	2			2e	MbWRKY93	ITC1587_Bchr9_T25336	3	2
2e	MaWRKY84	5	4			2e	MbWRKY95	ITC1587_Bchr9_T25526	3	2
2e	MaWRKY93	4	3
		Exon	Intron						Exon	Intron				Exon	Intron					Exon	Intron
3	MaWRKY105	3	2			3	MbWRKY6	ITC1587_Bchr1_T02767	3	2		3	AtWRKY30	3	2			3	OsjWRKY65	3	2
3	MaWRKY109	4	3			3	MbWRKY116	ITC1587_Bchr11_T32682	3	2		3	AtWRKY38	3	2			3	OsjWRKY64	4	3
3	MaWRKY110	2	1			3	MbWRKY121	ITC1587_Bchr11_T34134	3	2		3	AtWRKY62	2	1			3	OsjWRKY56	5	4
3	MaWRKY126	6	5			3	MbWRKY122	ITC1587_Bchr11_T34135	3	2		3	AtWRKY53	2	1			3	OsjWRKY46b	3	2
3	MaWRKY146	4	3			3	MbWRKY19	ITC1587_Bchr3_T06858	3	2		3	AtWRKY70	3	2			3	OsjWRKY81	3	2
3	MaWRKY21	5	4			3	MbWRKY22	ITC1587_Bchr3_T07755	3	2		3	AtWRKY46	3	2			3	OsjWRKY63	5	4
3	MaWRKY24	3	2			3	MbWRKY33	ITC1587_Bchr4_T09217	3	2		3	AtWRKY54	3	2			3	OsjWRKY50	3	2
3	MaWRKY42	3	2			3	MbWRKY47	ITC1587_Bchr5_T12332	3	2		3	AtWRKY66	3	2			3	OsjWRKY40	3	2
3	MaWRKY52	4	3			3	MbWRKY48	ITC1587_Bchr5_T12424	3	2		3	AtWRKY67	3	2			3	OsjWRKY100	3	2
3	MaWRKY53	4	3			3	MbWRKY55	ITC1587_Bchr5_T14781	3	2		3	AtWRKY64	3	2			3	OsjWRKY46a	3	2
3	MaWRKY7	3	2			3	MbWRKY58	ITC1587_Bchr6_T15287	3	2		3	AtWRKY63	3	2			3	OsjWRKY52	3	2
3	MaWRKY71	3	2			3	MbWRKY61	ITC1587_Bchr6_T16193	3	2		3	AtWRKY55	3	2			3	OsjWRKY98	3	2
3	MaWRKY72	4	3			3	MbWRKY80	ITC1587_Bchr7_T20972	3	2		3	AtWRKY41	3	2			3	OsjWRKY47	4	3
3	MaWRKY83	3	2			3	MbWRKY85	ITC1587_Bchr8_T21618	21	20								3	OsjWRKY54	2	1
3	MaWRKY90	3	2			3	MbWRKY91	ITC1587_Bchr8_T24237	4	3								3	OsjWRKY91	3	2
3	MaWRKY97	3	2			3	MbWRKY94	ITC1587_Bchr9_T25480	3	2								3	OsjWRKY48	2	1
						3	MbWRKY123	ITC1587_BchrUn_random_T35476	3	2								3	OsjWRKY86	3	2
						3	MbWRKY124	ITC1587_BchrUn_random_T35480	3	2								3	OsjWRKY15	3	2
						3	MbWRKY125	ITC1587_BchrUn_random_T35483	3	2								3	OsjWRKY22	3	2
						3	MbWRKY127	ITC1587_BchrUn_random_T36867	3	2								3	OsjWRKY18	3	2
						3	MbWRKY132	ITC1587_BchrUn_random_T39073	3	2								3	OsjWRKY20	3	2
																		3	OsjWRKY21	2	1
																		3	OsjWRKY55	5	4
																		3	OsjWRKY44	3	2
																		3	OsjWRKY90	3	2
																		3	OsjWRKY45	3	2
																		3	OsjWRKY19	3	2
																		3	OsjWRKY93	3	2
																		3	OsjWRKY95	3	2
																		3	OsjWRKY69	2	1
																		3	OsjWRKY74	3	2
																		3	OsjWRKY99	3	2
																		3	OsjWRKY61	3	2
