# Supplementary material for: Genome-Wide Analysis of the Musa WRKY Gene Family: Evolution and Differential Expression during Development and Stress
Source: Front Plant Sci. 2016 Mar 14;7:299. doi: 10.3389/fpls.2016.00299 (PMC4789551; doi:10.3389/fpls.2016.00299)
Supplement: Supplementary file 2 [file DataSheet1.zip › Supplementary Table 5.XLSX]

## Sheet: acetylene
Supplementary Table 5 (Sheet 1). Expression values of Musa acuminate stress transcriptome acetylene stress
Acetylene		C-Ethylene	C-A40	C-A60	C-A90
1c	MaWRKY121	-2.97221	NDE	-1.93784	-2.13605
1c	MaWRKY137	-2.33706	NDE	NDE	-5.95021
1c	MaWRKY38	-1.57453	NDE	-2.43289	-4.54704
1c	MaWRKY59	-3.07098	NDE	NDE	-3.55814
1c	MaWRKY61	-1.70756	NDE	NDE	-4.33606
2a	MaWRKY31	0	-3.9692	-INF	-INF
2a	MaWRKY87	0	-6.02364	-3.56935	-6.51051
2b	MaWRKY125	1.87187	2.56478	4.11034	2.68286
2b	MaWRKY130	1.73275	NDE	2.88209	3.5365
2b	MaWRKY132	0	-3.17127	-3.40932	-3.78378
2b	MaWRKY102	-0.910563	NDE	NDE	-3.84016
2c	MaWRKY2	2.21579	NDE	NDE	8.23392
2c	MaWRKY23	0	-INF	-3.33857	NDE
2c	MaWRKY29	1.88715	-4.91261	-4.74066	NDE
2c	MaWRKY46	-1.04411	-1.87541	-1.89578	-1.77384
2c	MaWRKY51	0	NDE	NDE	-INF
2c	MaWRKY69	0	-INF	-INF	NDE
2c	MaWRKY81	1.88715	NDE	NDE	-4.82246
2c	MaWRKY106	0	NDE	-4.25913	-2.60362
2c	MaWRKY108	-0.3981	NDE	NDE	-1.49499
2c	MaWRKY117	-0.453074	8.46256	6.47778	NDE
2c	MaWRKY145	-0.910563	NDE	NDE	-4.20507
2d	MaWRKY11	0	-3.01599	-3.50084	NDE
2d	MaWRKY50	0.278346	NDE	NDE	-5.63743
2e	MaWRKY134	0	NDE	NDE	-INF
3	MaWRKY7	1.88715	-3.5655	-4.2861	-5.33436
3	MaWRKY21	0	NDE	NDE	-INF
3	MaWRKY52	1.88715	-2.61569	-2.18374	NDE
3	MaWRKY83	0	-3.61925	-4.12018	NDE
3	MaWRKY105	0	-INF	-INF	-INF
3	MaWRKY146	1.88715	-2.63133	-2.77329	-2.45224

## Sheet: ethylene
Supplementary Table 5 (Sheet 2). Expression values of Musa acuminate stress transcriptome ethylene stress
Group	WRKY Name	C-Ethylene
1c	MaWRKY114	-1.71905
1c	MaWRKY121	-2.97221
1c	MaWRKY136	-0.278473
1c	MaWRKY137	-2.33706
1c	MaWRKY141	-0.260867
1c	MaWRKY27	-1.23659
1c	MaWRKY30	-1.6088
1c	MaWRKY38	-1.57453
1c	MaWRKY39	0.0300085
1c	MaWRKY43	0.278346
1c	MaWRKY5	0.0536607
1c	MaWRKY59	-3.07098
1c	MaWRKY61	-1.70756
1c	MaWRKY67	0.225798
1c	MaWRKY73	-0.0959868
1c	MaWRKY96	1.88715
1c	MaWRKY98	-2.33706
2a	MaWRKY4	-1.6088
2a	MaWRKY89	-2.51936
2b	MaWRKY10	-2.33706
2b	MaWRKY102	-0.910563
2b	MaWRKY125	1.87187
2b	MaWRKY13	-1.6088
2b	MaWRKY130	1.73275
2b	MaWRKY14	0.0659806
2b	MaWRKY28	-1.6088
2c	MaWRKY108	-0.3981
2c	MaWRKY112	-0.726763
2c	MaWRKY117	-0.453074
2c	MaWRKY131	1.88715
2c	MaWRKY143	-0.910124
2c	MaWRKY145	-0.910563
2c	MaWRKY2	2.21579
2c	MaWRKY29	1.88715
2c	MaWRKY35	1.88715
2c	MaWRKY40	0.512463
2c	MaWRKY46	-1.04411
2c	MaWRKY74	-1.04411
2c	MaWRKY75	-2.06187
2c	MaWRKY80	-1.92475
2c	MaWRKY81	1.88715
2d	MaWRKY104	-0.215794
2d	MaWRKY113	-1.20252
2d	MaWRKY115	-0.677908
2d	MaWRKY12	-1.01411
2d	MaWRKY122	-0.705433
2d	MaWRKY128	-0.728256
2d	MaWRKY15	-1.6088
2d	MaWRKY17	0.512463
2d	MaWRKY45	-0.910563
2d	MaWRKY50	0.278346
2d	MaWRKY58	-1.6088
2d	MaWRKY6	0.50098
2d	MaWRKY62	1.88715
2d	MaWRKY85	-1.6088
2d	MaWRKY86	-1.14812
2d	MaWRKY99	-1.6088
2e	MaWRKY101	1.88715
2e	MaWRKY84	1.88715
3	MaWRKY126	-0.332074
3	MaWRKY146	1.88715
3	MaWRKY24	-1.6088
3	MaWRKY52	1.88715
3	MaWRKY7	1.88715

## Sheet: fusarium
Supplementary Table 5 (Sheet 3). Expression values of Musa acuminate stress transcriptome Mycosphaerella fijiens infection.
Group	WRKY name	C-Foc1-3h	C-Foc4-3h	C-Foc1-27h	C-Foc4-27h	C-Foc1-51h	C-Foc4-51h
1c	MaWRKY114	5.69284	17.7071	2.82516	-5.50939	-8.69058	-10.0506
1c	MaWRKY121	-0.792618	7.5679	0.181986	3.91649	-0.699127	4.03564
1c	MaWRKY137	-106.892	-163.41	-41.3644	-7.12082	-67.3362	-34.4286
1c	MaWRKY141	-5.27829	-9.12792	1.2306	6.4637	1.92535	11.4632
1c	MaWRKY59	5.82246	2.57133	-0.502651	0.843689	-1.44126	5.9739
1c	MaWRKY61	-2.36705	-0.556808	-5.4771	12.4341	8.94363	-12.3143
1c	MaWRKY67	-4.11431	-12.7853	-6.25711	-0.414966	-7.35133	-28.2279
1c	MaWRKY76	-3.70385	-4.43166	-5.11313	-9.58492	-3.49564	-2.31194
1c	MaWRKY98	-9.13336	3.52745	46.3558	26.8898	32.698	18.8354
1n	MaWRKY140	-8.63239	55.7284	23.2256	27.2886	56.8233	28.8932
2a	MaWRKY120	-176.396	788.399	497.461	403.216	590.218	306.632
2a	MaWRKY129	1.30439	3.37324	0	0	0	0
2a	MaWRKY19	-6.65829	17.4701	2.2359	1.19408	0	0
2a	MaWRKY31	-53.9293	-50.3716	-1.68994	-1.38542	-13.6545	-13.498
2a	MaWRKY4	-1.77967	11.269	2.2359	5.9704	6.16312	7.10215
2a	MaWRKY77	-511.809	-742.222	25.8513	66.594	41.6796	44.6908
2a	MaWRKY87	-68.5529	-68.8044	4.4718	3.58224	-6.33515	-7.20583
2a	MaWRKY89	-0.0216034	3.66545	13.4154	13.1349	1.35525	4.03564
2b	MaWRKY102	4.81381	9.08082	-29.8988	-12.4203	-18.8924	-11.4971
2b	MaWRKY125	-80.3923	-55.5289	89.6612	144.276	87.5529	63.7602
2b	MaWRKY138	0	0	8.94359	10.7467	7.19031	0
2b	MaWRKY14	-75.6473	94.6035	102.531	59.6878	81.2608	95.3462
2b	MaWRKY22	-1.48802	2.92684	-6.84637	-4.45822	-4.28078	-6.02214
2b	MaWRKY28	4.29124	17.9717	45.2639	28.4666	47.5356	33.8979
2b	MaWRKY65	10.8199	7.06629	14.828	7.99202	4.35079	4.57564
2b	MaWRKY79	-3.07326	9.49152	-41.1736	-6.67357	-34.1172	-34.7828
2b	MaWRKY82	-5.18107	-4.19466	-21.2238	-17.6415	-12.5843	-9.03321
2c	MaWRKY108	-12.7832	-1.49672	40.6101	42.4613	20.8288	32.7142
2c	MaWRKY112	5.81166	-0.73861	-2.05391	6.30464	8.2175	22.4901
2c	MaWRKY145	3.63904	0.857111	4.4718	5.9704	8.2175	9.46953
2c	MaWRKY32	-2.21583	1.21262	11.1795	8.35856	7.19031	5.91846
2c	MaWRKY40	-4.58288	-13.9151	1.55126	7.67392	4.43681	6.40302
2c	MaWRKY68	-12.0554	-25.4958	12.7308	14.8384	0.613112	4.79021
2c	MaWRKY70	0.522576	-4.60536	-1.36927	8.18336	8.2175	9.46953
2c	MaWRKY80	-3.73626	2.78074	0	3.58224	4.10875	1.18369
2d	MaWRKY113	-1.49882	0.474006	4.83577	3.05665	5.09293	6.18846
2d	MaWRKY115	0.684601	0.474006	5.52041	1.35313	3.2806	-4.62389
2d	MaWRKY128	39.7825	-93.3327	-93.4489	-49.1719	-71.574	-49.0066
2d	MaWRKY17	-56.3098	-99.9526	19.057	103.5	19.4686	-0.352091
2d	MaWRKY25	13.4827	-7.3504	3.78716	32.7496	3.08156	7.10215
2d	MaWRKY45	-0.162025	14.6342	5.52041	4.93537	9.57274	8.77041
2d	MaWRKY50	1.98899	-3.86675	-3.56187	6.44755	0.570105	8.61129
2d	MaWRKY86	-1.23549	-23.5722	2.14053	14.1053	3.19458	16.0389
2d	MaWRKY9	2.15102	14.0693	1.59457	-9.58492	2.86652	1.35001
2e	MaWRKY103	-5.24588	-4.34076	-3.2412	-4.28302	-7.36234	-7.20583
2e	MaWRKY107	-9.70994	-15.2738	-3.42319	-3.42319	-1.39825	0.969129
2e	MaWRKY119	-19.3335	-8.35361	1.91523	-0.0161439	5.79205	5.7039
2e	MaWRKY134	-0.0108017	-0.73861	-8.90029	-8.90029	-6.29214	-6.29214
2e	MaWRKY36	-116.823	-308.883	-159.851	-111.712	-414.93	-255.39
2e	MaWRKY41	-10.4687	-17.5514	106.56	78.2143	181.748	169.193
2e	MaWRKY84	-56.2815	-25.1079	-5.71115	-0.606305	-4.86688	-3.703
2e	MaWRKY93	-2.29144	-1.38632	6.93299	14.1215	-1.61329	3.50283
3	MaWRKY52	-16.4871	-5.92838	1.04861	-2.22911	-1.81233	-1.34281
3	MaWRKY7	-3.79026	3.37324	0.866624	-0.175195	3.40962	-0.699127
3	MaWRKY83	-5.78187	17.2379	6.02306	19.6147	36.9357	21.5765
3	MaWRKY90	-21.8409	-20.2266	-0.684637	2.8976	2.38243	-0.699127
