# Supplementary material for: Genome-Wide Analysis of the Musa WRKY Gene Family: Evolution and Differential Expression during Development and Stress
Source: Front Plant Sci. 2016 Mar 14;7:299. doi: 10.3389/fpls.2016.00299 (PMC4789551; doi:10.3389/fpls.2016.00299)
Supplement: Supplementary file 2 [file DataSheet1.zip › Supplementary Table 6.XLSX]

## Sheet: Cold stress
Supplementary Table 6 (Sheet 1). Expression values of banana WRKY orthologs in rice under abiotic stress
				C_CS	C_DS	C_SS
LOC_Os01g61080.1	Os.31521.1.S1_at	1	OsjWRKY24	1.17035	2.45716	3.11319
LOC_Os08g38990.1	Os.27039.1.S1_at	1	OsjWRKY30	-0.362161	1.84492	2.23361
LOC_Os07g39480.1	Os.18862.1.S1_at	1	OsjWRKY78	-0.203487	0.367177	0.428019
LOC_Os08g17400.1	Os.11404.1.S1_s_at	1	OsjWRKY82	-0.00761804	-1.27889	-0.247392
LOC_Os08g17400.1	Os.27818.1.S1_at	1	OsjWRKY82	0.0172052	0.215703	0.198592
LOC_Os08g17400.1	Os.27818.1.S2_at	1	OsjWRKY82	-0.0710446	0.124002	0.123695
LOC_Os08g17400.1	OsAffx.17044.1.S1_at	1	OsjWRKY82	0.579412	-0.342382	0.0298746
LOC_Os12g32250.1	Os.17759.1.A1_s_at	1	OsjWRKY85	0.113908	1.18769	1.09433
LOC_Os02g08440.1	Os.12032.1.S1_at	2a	OsjWRKY71	1.89819	1.50119	1.29133
LOC_Os02g08440.1	OsAffx.24166.1.S1_at	2a	OsjWRKY71	2.43019	1.96758	2.14208
LOC_Os09g25060.1	Os.25606.1.S1_at	2a	OsjWRKY76	0.918689	0.786431	-0.115939
LOC_Os01g14440.1	OsAffx.11050.1.S1_x_at	2b	OsjWRKY01	1.24508	1.56409	1.36214
LOC_Os01g14440.1	OsAffx.11050.2.S1_x_at	2b	OsjWRKY01	1.74407	2.80689	2.17262
LOC_Os02g53100.1	OsAffx.12620.1.S1_at	2b	OsjWRKY32	-0.244176	-0.495007	-0.0103697
LOC_Os01g09080.1	Os.3783.1.S1_x_at	2b	OsjWRKY97	0.498296	-0.864156	0.823309
LOC_Os01g09080.1	OsAffx.10978.1.S1_at	2b	OsjWRKY97	-0.186391	-0.515416	0.706474
LOC_Os03g55080.1	Os.50645.1.S1_a_at	2c	OsjWRKY03	0.0527912	1.59814	0.393391
LOC_Os05g46020.1	Os.8961.1.S1_s_at	2c	OsjWRKY07	1.70542	1.31244	1.59544
LOC_Os05g50610.1	Os.29987.1.S1_at	2c	OsjWRKY08	-0.13302	-0.0317583	-0.108401
LOC_Os05g50610.2	Os.29987.2.S1_at	2c	OsjWRKY08	-0.0575168	3.89307	1.77125
LOC_Os01g43650.1	Os.30512.1.S1_at	2c	OsjWRKY11	-0.335277	3.33512	1.8477
LOC_Os01g47560.1	Os.28828.1.S1_at	2c	OsjWRKY16	-0.030765	0.697758	0.54493
LOC_Os01g47560.1	Os.28828.1.S2_at	2c	OsjWRKY16	0.0919494	2.19546	1.54824
LOC_Os01g53260.1	Os.30386.1.S1_at	2c	OsjWRKY23	-0.381919	1.16643	1.75971
LOC_Os02g43560.1	Os.53486.1.S1_at	2c	OsjWRKY34	-0.0738859	1.11441	0.433589
LOC_Os02g43560.1	OsAffx.24704.1.S1_s_at	2c	OsjWRKY34	0.0710532	1.12352	0.532222
LOC_Os11g29870.1	Os.55827.1.S1_at	2c	OsjWRKY72	0.262119	2.60967	2.76639
LOC_Os01g08710.1	Os.30505.1.S1_at	2c	OsjWRKY79	-0.243399	-0.0386056	-0.196885
LOC_Os01g08710.2	Os.55762.1.S1_at	2c	OsjWRKY79	-0.6871	-0.883666	-0.267183
LOC_Os01g74140.1	Os.29112.1.S1_at	2d	OsjWRKY17	-0.0254228	0.149297	0.100559
LOC_Os04g51560.1	Os.49549.1.S1_at	2d	OsjWRKY68	-1.02829	0.556207	0.380834
LOC_Os12g40570.1	Os.19013.1.S1_at	2d	OsjWRKY83	0.0774717	0.575648	0.936942
LOC_Os12g32250.1	OsAffx.7764.1.S1_at	2d	OsjWRKY85	0.148278	1.04517	0.995944
LOC_Os03g53050.1	Os.27274.1.S1_at	2d	OsjWRKY87	-0.0945554	-0.836212	-0.243156
LOC_Os01g54600.1	Os.2160.2.S1_x_at	2e	OsjWRKY13	0.0732765	0.570004	0.487243
LOC_Os04g50920.1	Os.49750.1.S1_at	2e	OsjWRKY37	-0.265159	-0.559463	-0.410537
LOC_Os02g16540.1	Os.50004.1.S1_x_at	2e	OsjWRKY39	-0.554058	-0.206183	-0.136525
LOC_Os02g16540.1	Os.50004.2.S1_at	2e	OsjWRKY39	-0.584172	-0.132571	-0.120172
LOC_Os02g16540.1	Os.54899.1.S1_at	2e	OsjWRKY39	0.164918	0.0206741	-0.00739744
LOC_Os11g02520.1	Os.14882.1.S1_at	3	OsjWRKY100	0.0722662	-0.229134	-0.279268
LOC_Os01g60490.1	OsAffx.23871.1.S1_at	3	OsjWRKY22	-0.11831	0.759724	1.6746
LOC_Os05g25770.1	Os.37565.2.S1_at	3	OsjWRKY45	2.65029	0.533737	-0.156915
LOC_Os08g29660.1	Os.11945.1.S1_at	3	OsjWRKY69	0.295878	0.281585	1.15911
LOC_Os08g29660.1	Os.50895.1.S1_at	3	OsjWRKY69	-0.144867	-0.862313	-0.551718
LOC_Os05g25700.1	OsAffx.4429.1.S1_at	3	OsjWRKY75	0.119443	0.367238	-0.0283892

## Sheet: Heavy Metal
Supplementary Table 6 (Sheet 2). Expression values of banana WRKY orthologs in rice under heavy metal stress
				Cr_C	Cd_C	As_C	Pb_C
LOC_Os08g17400.1	Os.11404.1.S1_s_at	1	OsjWRKY82	-0.570184	-0.36884	-0.495345	-0.303808
LOC_Os12g32250.1	Os.17759.1.A1_s_at	1	OsjWRKY85	0.688708	-0.162209	-0.541092	-0.252066
LOC_Os07g39480.1	Os.18862.1.S1_at	1	OsjWRKY78	0.0402826	0.0306072	-0.18676	-0.220982
LOC_Os08g38990.1	Os.27039.1.S1_at	1	OsjWRKY30	0.89631	0.119879	0.56415	0.697748
LOC_Os08g17400.1	Os.27818.1.S1_at	1	OsjWRKY82	0.0520995	-0.27075	-0.562583	-0.547229
LOC_Os08g17400.1	Os.27818.1.S2_at	1	OsjWRKY82	0.336464	0.0490653	-0.13535	0.0352908
LOC_Os01g61080.1	Os.31521.1.S1_at	1	OsjWRKY24	-0.372417	0.140409	-0.726063	-0.484849
LOC_Os08g17400.1	OsAffx.17044.1.S1_at	1	OsjWRKY82	0.292145	0.214128	0.164776	0.184433
LOC_Os02g08440.1	Os.12032.1.S1_at	2a	OsjWRKY71	-0.162411	-0.12865	-0.490133	-0.65017
LOC_Os09g25060.1	Os.25606.1.S1_at	2a	OsjWRKY76	1.18412	-0.0475856	-3.5665	-0.581951
LOC_Os02g08440.1	OsAffx.24166.1.S1_at	2a	OsjWRKY71	-0.605566	-0.521758	-1.19129	-1.62816
LOC_Os01g09080.1	Os.3783.1.S1_x_at	2b	OsjWRKY97	-0.95763	-1.14832	-2.29733	-2.21379
LOC_Os01g09080.1	OsAffx.10978.1.S1_at	2b	OsjWRKY97	-0.267724	-0.69451	-1.29558	-1.26205
LOC_Os01g14440.1	OsAffx.11050.1.S1_x_at	2b	OsjWRKY01	0.214906	-0.317654	-0.788195	-0.995607
LOC_Os01g14440.1	OsAffx.11050.2.S1_x_at	2b	OsjWRKY01	0.635006	-0.0660661	-0.470629	-0.433719
LOC_Os02g53100.1	OsAffx.12620.1.S1_at	2b	OsjWRKY32	-0.675355	-0.915279	-1.4	-0.970415
LOC_Os01g47560.1	Os.28828.1.S1_at	2c	OsjWRKY16	0.121437	0.0961505	-0.0627498	-0.155487
LOC_Os01g47560.1	Os.28828.1.S2_at	2c	OsjWRKY16	0.782739	0.315976	-0.618849	-0.275297
LOC_Os05g50610.1	Os.29987.1.S1_at	2c	OsjWRKY08	0.0887987	0.0788725	0.141358	0.20216
LOC_Os05g50610.2	Os.29987.2.S1_at	2c	OsjWRKY08	0.813837	0.739546	-0.345255	0.044653
LOC_Os01g53260.1	Os.30386.1.S1_at	2c	OsjWRKY23	2.03906	0.801775	-0.558876	-0.731114
LOC_Os01g08710.1	Os.30505.1.S1_at	2c	OsjWRKY79	-0.0279298	0.119274	0.0574484	0.0361937
LOC_Os01g43650.1	Os.30512.1.S1_at	2c	OsjWRKY11	2.32475	0.181098	-0.510233	-0.865953
LOC_Os03g55080.1	Os.50645.1.S1_a_at	2c	OsjWRKY03	0.715862	-0.196247	-0.376971	-0.666553
LOC_Os02g43560.1	Os.53486.1.S1_at	2c	OsjWRKY34	1.14362	1.45204	1.80916	1.7952
LOC_Os01g08710.2	Os.55762.1.S1_at	2c	OsjWRKY79	0.62413	0.807509	0.821598	1.23102
LOC_Os11g29870.1	Os.55827.1.S1_at	2c	OsjWRKY72	3.16799	1.41096	0.757273	0.699052
LOC_Os05g46020.1	Os.8961.1.S1_s_at	2c	OsjWRKY07	1.21929	0.690589	0.0799752	0.565246
LOC_Os02g43560.1	OsAffx.24704.1.S1_s_at	2c	OsjWRKY34	0.322481	0.630192	0.085558	0.664609
LOC_Os12g40570.1	Os.19013.1.S1_at	2d	OsjWRKY83	0.573735	0.382022	0.245624	0.560911
LOC_Os03g53050.1	Os.27274.1.S1_at	2d	OsjWRKY87	0.255118	0.0782904	0.370649	0.317495
LOC_Os01g74140.1	Os.29112.1.S1_at	2d	OsjWRKY17	-0.554797	0.498901	0.456529	-0.164576
LOC_Os04g51560.1	Os.49549.1.S1_at	2d	OsjWRKY68	-1.15678	-1.0326	-1.26521	-0.849253
LOC_Os12g32250.1	OsAffx.7764.1.S1_at	2d	OsjWRKY85	0.916696	-0.310027	-0.780491	-0.489133
LOC_Os01g54600.1	Os.2160.2.S1_x_at	2e	OsjWRKY13	0.468149	0.0633882	-0.0738029	0.0617362
LOC_Os04g50920.1	Os.49750.1.S1_at	2e	OsjWRKY37	-2.46538	-0.637651	-0.589434	-0.59389
LOC_Os02g16540.1	Os.50004.1.S1_x_at	2e	OsjWRKY39	-0.770495	-1.13661	-1.08761	-0.970287
LOC_Os02g16540.1	Os.50004.2.S1_at	2e	OsjWRKY39	-0.747595	-1.13067	-0.764279	-0.721148
LOC_Os02g16540.1	Os.54899.1.S1_at	2e	OsjWRKY39	0.0473618	0.111901	0.124632	0.0722786
LOC_Os08g29660.1	Os.11945.1.S1_at	3	OsjWRKY69	-0.856814	-0.784463	-0.851125	-0.949998
LOC_Os11g02520.1	Os.14882.1.S1_at	3	OsjWRKY100	0.987604	0.376337	0.505018	0.320397
LOC_Os05g25770.1	Os.37565.2.S1_at	3	OsjWRKY45	1.18112	0.203421	-1.50173	-0.374766
LOC_Os08g29660.1	Os.50895.1.S1_at	3	OsjWRKY69	-0.897463	0.316186	0.411253	0.270793
LOC_Os01g60490.1	OsAffx.23871.1.S1_at	3	OsjWRKY22	1.37299	0.408634	-0.320707	0.208729
LOC_Os05g25700.1	OsAffx.4429.1.S1_at	3	OsjWRKY75	0.253184	-0.0810704	-0.19847	-0.158156

## Sheet: development
Supplementary Table 6 (Sheet 3). Expression values of banana WRKY orthologs in rice under development conditions.
				Root	Shoot 1	Shoot 2	Shoot 3	Shoot 4	Shoot 5	SAM	Young Leaf	Mature Leaf	Stigma	Ovary	Pollen 1	Pollen 2	Pollen 3	Pollen 4	Pollen 5	Polen 6
LOC_Os08g17400.1	Os.11404.1.S1_s_at	1	OsjWRKY82	3.06917	4.59636	6.42472	4.13492	3.37044	3.17961	3.23389	4.22266	5.40506	3.34235	5.1375	3.04377	3.32316	3.0911	3.4567	6.27577	3.8424
LOC_Os12g32250.1	Os.17759.1.A1_s_at	1	OsjWRKY85	8.379	8.78776	8.2355	8.30772	8.7265	8.79488	5.73502	9.7618	9.796	8.81328	7.30679	7.07247	7.20984	7.4104	7.05753	6.80378	8.65072
LOC_Os07g39480.1	Os.18862.1.S1_at	1	OsjWRKY78	8.78029	8.44428	8.18438	8.77431	8.42672	8.58892	9.24292	9.55108	9.19645	8.56953	8.76673	9.55214	9.55697	9.39905	8.86508	8.61907	8.40209
LOC_Os08g38990.1	Os.27039.1.S1_at	1	OsjWRKY30	5.69933	6.02044	6.59309	6.61845	7.8057	8.5586	7.83851	5.12713	4.53007	6.11924	7.58689	7.16432	6.82658	6.67216	6.24168	6.61655	5.98474
LOC_Os08g17400.1	Os.27818.1.S1_at	1	OsjWRKY82	6.94936	8.27852	7.71502	9.19327	8.57727	8.02392	8.66341	7.87658	8.52637	7.65759	7.52102	7.9435	6.71141	7.12549	7.70926	8.238	7.05099
LOC_Os08g17400.1	Os.27818.1.S2_at	1	OsjWRKY82	7.66982	8.7888	9.18162	9.79129	9.15514	8.83261	8.88234	9.06992	9.32836	8.16732	8.15056	8.42983	8.27714	8.21716	7.95032	8.41944	8.13713
LOC_Os01g61080.1	Os.31521.1.S1_at	1	OsjWRKY24	4.91845	9.74412	8.76846	7.07834	6.90266	5.54583	3.97953	9.71157	10.5805	4.22531	4.40509	9.06389	7.88872	8.91182	9.22665	4.17931	9.30673
LOC_Os02g08440.1	Os.12032.1.S1_at	2a	OsjWRKY71	7.51373	11.145	10.6292	9.41748	8.99903	7.99105	6.29521	11.7817	13.0029	4.0532	6.31975	12.1949	10.6822	11.8018	12.1007	6.94353	11.6381
LOC_Os09g25060.1	Os.25606.1.S1_at	2a	OsjWRKY76	6.06796	7.88019	5.85263	6.28739	6.7848	7.17616	4.55456	5.60814	8.99996	3.56115	3.45021	5.72909	6.33409	6.71322	8.73053	3.76772	6.19933
LOC_Os01g09080.1	Os.3783.1.S1_x_at	2b	OsjWRKY97	5.0741	2.91801	2.84282	2.6645	2.98347	3.05169	2.65671	3.00979	3.10493	2.69232	2.58065	2.79945	2.65068	2.77205	2.78617	2.92479	3.05465
LOC_Os01g47560.1	Os.28828.1.S1_at	2c	OsjWRKY16	4.64486	4.81668	4.62558	5.184	5.10882	5.11098	4.55618	4.70812	4.93883	4.62061	4.39529	4.87871	4.43951	4.83768	5.44308	4.90091	4.71648
LOC_Os01g47560.1	Os.28828.1.S2_at	2c	OsjWRKY16	5.63448	7.58403	6.85333	7.47312	7.24117	6.21986	4.32844	5.74151	7.28638	4.33408	5.74099	6.82729	5.46799	7.04751	7.75995	6.63667	7.47415
LOC_Os05g50610.1	Os.29987.1.S1_at	2c	OsjWRKY08	3.77256	4.31427	4.19404	3.65044	3.79201	4.63293	3.50432	3.55709	3.40326	3.22469	3.37323	3.51188	3.56609	3.35668	3.21837	3.24596	3.27629
LOC_Os05g50610.2	Os.29987.2.S1_at	2c	OsjWRKY08	3.06245	4.8172	4.20196	4.10399	3.74793	4.14586	3.13528	5.56062	8.26832	3.44105	2.90649	5.4147	3.9721	5.82436	5.54377	3.03116	7.03488
LOC_Os01g53260.1	Os.30386.1.S1_at	2c	OsjWRKY23	6.40197	3.6522	3.33499	3.48435	6.77801	7.49229	3.1939	4.28708	3.09311	2.74585	2.77734	2.86545	2.81566	2.91076	3.09291	3.45545	2.97236
LOC_Os01g08710.1	Os.30505.1.S1_at	2c	OsjWRKY79	2.82299	2.83839	2.89437	2.93475	2.90911	3.1524	2.82993	2.98111	2.9031	2.70919	2.73208	2.74632	2.93511	2.96661	2.89146	2.70795	2.72917
LOC_Os01g43650.1	Os.30512.1.S1_at	2c	OsjWRKY11	4.26415	7.29448	5.48683	5.02023	5.11903	5.68659	3.23815	4.84941	6.5343	2.89171	3.02172	6.02298	3.73251	6.80321	6.52993	5.41473	8.32292
LOC_Os12g40570.1	Os.19013.1.S1_at	2d	OsjWRKY83	9.71464	9.1789	8.86938	8.89413	8.83717	9.20846	9.79679	9.64621	9.7641	8.67364	8.7529	10.0368	9.9404	10.2103	9.9238	9.39591	10.0035
LOC_Os03g53050.1	Os.27274.1.S1_at	2d	OsjWRKY87	8.56768	8.03388	8.11418	7.87625	7.64584	7.64961	8.58884	8.81229	8.54234	5.87159	7.8787	8.95669	9.05283	8.67415	8.37716	7.95316	7.74598
LOC_Os01g74140.1	Os.29112.1.S1_at	2d	OsjWRKY17	3.41833	2.65869	4.83292	5.0129	3.3739	2.73121	2.63205	2.53264	2.77655	2.49997	2.58706	2.7823	3.13691	3.23815	3.26504	2.97302	2.62226
LOC_Os01g54600.1	Os.2160.2.S1_x_at	2e	OsjWRKY13	8.7168	8.38466	8.02727	8.11971	8.04534	8.03189	6.75825	7.69543	10.1947	7.29499	6.86515	9.18976	8.11102	8.67568	8.78333	7.29041	9.07177
LOC_Os08g29660.1	Os.11945.1.S1_at	3	OsjWRKY69	6.55188	8.5075	8.09342	6.76071	6.3609	4.23486	3.95955	8.43824	9.65822	4.5867	3.8949	6.43567	6.34013	7.7711	8.00373	4.91152	8.58073
LOC_Os11g02520.1	Os.14882.1.S1_at	3	OsjWRKY100	6.29479	7.17676	6.83193	7.58631	7.41544	8.03721	7.47455	8.49489	8.97853	5.12641	5.80517	7.74356	7.94673	7.52865	7.61501	7.01538	7.85665
LOC_Os05g25770.1	Os.37565.2.S1_at	3	OsjWRKY45	8.36204	8.60802	7.93045	6.61468	5.40776	4.72333	6.51908	7.32173	9.40784	3.53007	4.57844	7.94758	8.31471	7.99614	8.58902	5.87245	6.88402
